# Supplementary material for: Moral “foundations” as the product of motivated social cognition: Empathy and other psychological underpinnings of ideological divergence in “individualizing” and “binding” concerns
Source: PLoS One. 2020 Nov 10;15(11):e0241144. doi: 10.1371/journal.pone.0241144 (PMC7654778; doi:10.1371/journal.pone.0241144)
Supplement: S1 Data — (ZIP) [file pone.0241144.s001.zip]

Archive with 16 entries (16 files):
- SJ_MFT_2011cleanedForMplus.dat
- __MACOSX/._SJ_MFT_2011cleanedForMplus.dat
- SJ_MFT_2011cleanedForMplus.sav
- __MACOSX/._SJ_MFT_2011cleanedForMplus.sav
- SJ_MFT_2014cleanedForMPlus.dat
- __MACOSX/._SJ_MFT_2014cleanedForMPlus.dat
- SJ_MFT_2014cleanedForMplus.sav
- __MACOSX/._SJ_MFT_2014cleanedForMplus.sav
- study1_saturatedModel.inp
- __MACOSX/._study1_saturatedModel.inp
- study1_saturatedmodel.out
- __MACOSX/._study1_saturatedmodel.out
- study2_saturatedModel.inp
- __MACOSX/._study2_saturatedModel.inp
- study2_saturatedModel.out
- __MACOSX/._study2_saturatedModel.out
