# Supplementary material for: Moral “foundations” as the product of motivated social cognition: Empathy and other psychological underpinnings of ideological divergence in “individualizing” and “binding” concerns
Source: PLoS One. 2020 Nov 10;15(11):e0241144. doi: 10.1371/journal.pone.0241144 (PMC7654778; doi:10.1371/journal.pone.0241144)
Supplement: S1 Data — (ZIP) [file pone.0241144.s001.zip › SJ_MFT_2011cleanedForMplus.dat]

4.33333333333333	3.425	3.27777777777778	3.63157894736842	4.76470588235294	3.25	3.25	2.25	3	3	6	3.25	2.75
3.66666666666667	3.18421052631579	3.05555555555556	3.95	4.35294117647059	3	3.5	2	2	2	4.33333333333333	3.25	2
2.66666666666667	3.11904761904762	4.22222222222222	3.2	3.82352941176471	0	0	.75	.5	0	3.33333333333333	0	.416666666666667
3.33333333333333	3.23809523809524	4.55555555555556	2.65	4.52941176470588	.5	3	0	1	1.25	5	1.75	.75
4	3.64285714285714	4.55555555555556	4.95	5.41176470588235	5	4.5	1.75	2.25	3.5	5.33333333333333	4.75	2.5
3.66666666666667	2.83333333333333	4.55555555555556	4.25	1.82352941176471	4	4.75	.75	1	.25	1	4.375	.666666666666667
4.66666666666667	4.38095238095238	3	3.7	6.11764705882353	1.33333333333333	2.25	2	1.75	1.5	6	1.79166666666667	1.75
4.33333333333333	3.28571428571429	3	3.65	4.47058823529412	4	3.5	2	1.75	2.5	3	3.75	2.08333333333333
5	3.80952380952381	4.72222222222222	4.55	3.47058823529412	4.75	4	2.75	1.25	.75	4	4.375	1.58333333333333
5	2.85714285714286	4.16666666666667	4.15	5.17647058823529	4.5	4.5	3.25	2.25	1.75	4	4.5	2.41666666666667
4	2.97619047619048	3.72222222222222	4	4	2.25	4.5	2.25	2.5	.75	4	3.375	1.83333333333333
5.66666666666667	3.54761904761905	3.33333333333333	4.5	5.29411764705882	1.5	2	3.5	2.25	3.75	3.66666666666667	1.75	3.16666666666667
4	3.19047619047619	3.61111111111111	3.7	3.17647058823529	3	4.5	.75	1	0	4.33333333333333	3.75	.583333333333333
4.66666666666667	3.88095238095238	4.16666666666667	4	4.05882352941176	4.25	5	2.25	2	3	6.66666666666667	4.625	2.41666666666667
2	3.54761904761905	4.38888888888889	3.85	3.41176470588235	5	4.75	1.5	1.25	.75	1	4.875	1.16666666666667
2.66666666666667	2.88095238095238	4.05555555555556	3.45	4.17647058823529	3	3.25	2.75	1	.5	3.66666666666667	3.125	1.41666666666667
3.33333333333333	3.47619047619048	3.16666666666667	4.35	5.41176470588235	2.5	3.5	3.25	2.5	2.75	3	3	2.83333333333333
5.33333333333333	3.33333333333333	3.83333333333333	3.5	4.23529411764706	3.25	4.25	2.75	1.5	1	2.66666666666667	3.75	1.75
6	3.33333333333333	3.64705882352941	3.8	4.8125	4.25	2.75	1.75	1.75	1	3	3.5	1.5
6.33333333333333	3.64285714285714	3.94444444444444	4.25	4.35294117647059	3.75	4	2.5	2.75	1	4.33333333333333	3.875	2.08333333333333
2	3.33333333333333	4.27777777777778	4.7	1.23529411764706	4.5	4.75	2.25	1.25	1.25	1.66666666666667	4.625	1.58333333333333
1.66666666666667	3.52380952380952	3.22222222222222	3.8	3.82352941176471	4.75	4.5	1.75	2	1.5	1.66666666666667	4.625	1.75
2.66666666666667	3.02380952380952	4.77777777777778	4.65	4.41176470588235	4	4.5	3.25	1.25	1	4.33333333333333	4.25	1.83333333333333
1	3.76190476190476	3.61111111111111	4.2	4.11764705882353	5	5	.25	2	3.75	4	5	2
2.66666666666667	3.38095238095238	3.77777777777778	3.85	5.11764705882353	3	3.5	2.75	2.75	1.75	3.33333333333333	3.25	2.41666666666667
2	3.78571428571429	3.77777777777778	4.5	4.88235294117647	3.5	3.25	2.25	2.5	1.25	3.66666666666667	3.375	2
4.33333333333333	3.57142857142857	3.61111111111111	3.65	3.58823529411765	4	4	2	2.5	1.75	5.66666666666667	4	2.08333333333333
1	3.23809523809524	3.64705882352941	4.05	3.64705882352941	4.75	5	1.5	3.5	1.25	2.66666666666667	4.875	2.08333333333333
4.33333333333333	3.57142857142857	4.27777777777778	3.6	4.17647058823529	3.25	3.5	2.25	2.75	2.5	3	3.375	2.5
4	4.24390243902439	2.72222222222222	3.77777777777778	4.70588235294118	3.75	3.75	3.75	2	2.75	7.66666666666667	3.75	2.83333333333333
5	3.35714285714286	2.44444444444444	3.4	4.58823529411765	3.75	4.75	2	3.75	.75	5.66666666666667	4.25	2.16666666666667
4.33333333333333	3.08108108108108	3.26666666666667	3.6	5	4	4.33333333333333	3.33333333333333	2.66666666666667	1.33333333333333		4.16666666666667	2.44444444444444
6	3.35714285714286	2.66666666666667	3.75	5.82352941176471	3.5	3	1.5	1.25	3.25	7	3.25	2
5	3.16666666666667	4.27777777777778	3.85	3.29411764705882	2.5	3.25	1.75	1.25	1.5	3.33333333333333	2.875	1.5
6.66666666666667	3.33333333333333	4.27777777777778	3.7	1.94117647058824	4.5	4.25	2	.5	1.5	2	4.375	1.33333333333333
5	3.85714285714286	3.38888888888889	3.55	6	4.25	3.75	3.5	1.75	2.75	4.33333333333333	4	2.66666666666667
5.33333333333333	3.57142857142857	3.5	4.15	4.64705882352941	4.25	4	2.25	2	2	3.33333333333333	4.125	2.08333333333333
6.33333333333333	3.66666666666667	3.22222222222222	3.8	5.70588235294118	4.5	3.75	3	2.25	2.75	4	4.125	2.66666666666667
2.33333333333333	4.26190476190476	2.55555555555556	3.7	2.94117647058824	3.75	5	3.75	4	3.75	7.33333333333333	4.375	3.83333333333333
5	3.39024390243902	4.5	3.65	4.58823529411765	2.75	4.5	2	1.5	2.25	2.33333333333333	3.625	1.91666666666667
5	3.64285714285714	3.22222222222222	3.9	4	3.5	3.75	2.5	3	2	3.66666666666667	3.625	2.5
3.33333333333333	3.38095238095238	4	3.6	4.35294117647059	2.75	3.25	3	2	1.75	3.66666666666667	3	2.25
4.66666666666667	3.5952380952381	3.72222222222222	4	4.76470588235294	4.25	3.75	2.25	2.5	1.75	4.33333333333333	4	2.16666666666667
5.33333333333333	3.4047619047619	4.05555555555556	3.8	5.52941176470588	4.5	4	2.75	1.75	3.75	4.66666666666667	4.25	2.75
6	3.42857142857143	3.11111111111111	4.4	4.52941176470588	4.25	5	3.25	2.25	3.5	4.33333333333333	4.625	3
3	3.71428571428571	2.55555555555556	3.95	4.94117647058824	1.75	2.5	1.5	2	1	4.66666666666667	2.125	1.5
4	4.26190476190476	2.83333333333333	3.85	4.70588235294118	3	2.5	3	2.5	1.75	3.33333333333333	2.75	2.41666666666667
5.33333333333333	3.80952380952381	2.83333333333333	4.1	5.11764705882353	3	3.5	3	3.25	1.75	3.33333333333333	3.25	2.66666666666667
5	3.16666666666667	3.5	3.7	3.76470588235294	4.25	4.25	2.5	2	1.75	5.33333333333333	4.25	2.08333333333333
5.66666666666667	3.42857142857143	3.33333333333333	3.95	4.29411764705882	4.5	4	2.5	1.75	2.5	2.66666666666667	4.25	2.25
2.66666666666667	3.57142857142857	3.61111111111111	3.95	5.58823529411765	3.75	3.5	2	2	2.75	5	3.625	2.25
5.33333333333333	4.04761904761905	3.11111111111111	4	4.52941176470588	4.75	4.5	2.5	2.5	2.75	2	4.625	2.58333333333333
7.66666666666667	3.78571428571429	3.22222222222222	3.2	5	2.75	3.75	2.5	2.25	2.5	3	3.25	2.41666666666667
3	3.47619047619048	3.88888888888889	4.35	3.35294117647059	3.25	3.75	2.5	2	.75	3.66666666666667	3.5	1.75
6	3.5952380952381	2.94444444444444	4.2	4.29411764705882	3.5	3.25	2.25	1.5	2.25	1.33333333333333	3.375	2
6.66666666666667	3.85714285714286	4	3.8	5.23529411764706	4	3.25	2.25	3	3	1.33333333333333	3.625	2.75
3.66666666666667	4.47619047619048	2.72222222222222	3.15	7.29411764705882	4	3.5	2.75	3.5	1	3.33333333333333	3.75	2.41666666666667
2.33333333333333	3.85714285714286	4.27777777777778	4.25	3.94117647058824	4.5	3.75	2.25	1.5	2.25	5.33333333333333	4.125	2
2	4.09523809523809	3.88888888888889	4.45	3.88235294117647	4	3.25	3	2.25	1.5	3	3.625	2.25
4	3.97619047619048	3.77777777777778	3.2	3.46666666666667	3.25	4	2.25	3.75	2		3.625	2.66666666666667
2	3.4047619047619	3.5	4.2	4.64705882352941	4	3.25	1	1.25	1.5	5.33333333333333	3.625	1.25
4.66666666666667	3.54761904761905	3	3.5	3.76470588235294	2.25	4	1.5	1.25	1.75	2.33333333333333	3.125	1.5
5.33333333333333	3.16666666666667	4.05555555555556	4.1	3.88235294117647	3.75	3.75	2	2.25	2.5	4	3.75	2.25
8.66666666666667	4.07142857142857	3.55555555555556	3.85	3.70588235294118	3.75	3.75	2.5	2.75	3.75	2.33333333333333	3.75	3
9	3.11904761904762	3.72222222222222	3.35	5.05882352941176	4	3.25	2.75	2	3.5	4.33333333333333	3.625	2.75
4.66666666666667	3.9047619047619	2.77777777777778	3.45	5.11764705882353	3	3.75	2.75	2.75	3.75	3.33333333333333	3.375	3.08333333333333
3.33333333333333	2.97619047619048	4.11111111111111	3.75	2.76470588235294	3.25	3.5	.75	1.25	1	1	3.375	1
2.33333333333333	3.85714285714286	3.11111111111111	3.55	5.82352941176471	2.75	3.5	2.25	2.75	2.25	5.66666666666667	3.125	2.41666666666667
4	4.52380952380952	3.5	3.2	3.11764705882353	4	4.75	1.5	2	1.25	1.66666666666667	4.375	1.58333333333333
5	4.30952380952381	2.27777777777778	3.6	3.70588235294118	3.25	3.25	2.25	2.25	2.5	3.33333333333333	3.25	2.33333333333333
7	4.28571428571429	2.05555555555556	3.9	6.29411764705882	3	3.25	3.25	1.5	2.5	7	3.125	2.41666666666667
5.66666666666667	3.88095238095238	3.88888888888889	3.8	5.52941176470588	3.75	3.5	3.25	3	3.25	9	3.625	3.16666666666667
6.66666666666667	3.76190476190476	2.77777777777778	4.1	4.58823529411765	4	3.75	2.5	2.5	3.25	4.33333333333333	3.875	2.75
6	4.80952380952381	3.94444444444444	4.25	5.94117647058824	4.25	4.5	3.5	3.5	4	3.66666666666667	4.375	3.66666666666667
5	3.54761904761905	2.77777777777778	3.8	4.88235294117647	4.75	4.25	3.75	2.75	3.5	4	4.5	3.33333333333333
7	3.85714285714286	3.61111111111111	4	5.23529411764706	4	4.25	3.25	2	3.25	6	4.125	2.83333333333333
5.33333333333333	3.5	3.11111111111111	3.8	5.94117647058824	4	3.5	3	3.25	3.5	6	3.75	3.25
7.66666666666667	3.21951219512195	4.05555555555556	4	4.875	3.33333333333333	3.25	1.5	3	2.5	4.33333333333333	3.29166666666667	2.33333333333333
2	3	4	3.8	4.76470588235294	2.5	4	2.25	1	2.5	6	3.25	1.91666666666667
6.33333333333333	3.5952380952381	3.16666666666667	4	5.52941176470588	3	4	3	3.25	3.25		3.5	3.16666666666667
3.33333333333333	3.85714285714286	3.16666666666667	3.78947368421053	5.52941176470588	3.75	3.5	2.75	3.5	2.75	5.66666666666667	3.625	3
3.66666666666667	3.5	3.55555555555556	4.45	6.23529411764706	4	4.75	3.25	3.75	3	5.33333333333333	4.375	3.33333333333333
4.66666666666667	3.57142857142857	2.88888888888889	3.8	5	2.25	2.5	2.5	2.25	2.25	6.33333333333333	2.375	2.33333333333333
5	3.5	3.5	3.25	5.94117647058824	1.5	3.5	3	2.75	1.5	6	2.5	2.41666666666667
4	3.9047619047619	3.66666666666667	3.8	4.52941176470588	4.25	4	2.75	3	3.25	5	4.125	3
6.66666666666667	3.78571428571429	3.66666666666667	3.95	5.17647058823529	3.75	3.5	2.25	2.5	3	6	3.625	2.58333333333333
5.66666666666667	3.5	2.88888888888889	4.2	5.58823529411765	3.75	3.5	3	2.75	3.25	6.33333333333333	3.625	3
3.66666666666667	3.28571428571429	3.33333333333333	3.3	5.11764705882353	3.5	3.5	3	3	2	4	3.5	2.66666666666667
6	3.54761904761905	2.22222222222222	3.95	4	5	4.25	3.5	2.75	2.75	6	4.625	3
4	3.85714285714286	4.16666666666667	3.6	4.70588235294118	4.25	4.5	3	3	2.25	2.66666666666667	4.375	2.75
5.66666666666667	3.38095238095238	2.88888888888889	3.35	5.23529411764706	3	2.25	3.75	3	2.5	4	2.625	3.08333333333333
5.33333333333333	3.28571428571429	3.77777777777778	3.6	5.52941176470588	3.25	3.25	2.5	2.5	2.25		3.25	2.41666666666667
2.66666666666667	4	3.05555555555556	4.2	4.94117647058824	3.5	3.75	4	3	3	6	3.625	3.33333333333333
2	3.5	3.61111111111111	4.15	6.88235294117647	3.75	4	3.5	2	2	7	3.875	2.5
3.33333333333333	3.73809523809524	2.5	3.4	5.41176470588235	3.5	3.75	3.5	3.5	2.25	4.66666666666667	3.625	3.08333333333333
4.33333333333333	3.97619047619048	2.77777777777778	3.35	5.29411764705882	3.75	4.33333333333333	3.25	3.5	3.25	8.66666666666667	4.04166666666667	3.33333333333333
3.66666666666667	2.80952380952381	3.77777777777778	3.3	5.52941176470588	4	4.25	3.25	3.25	3.5	4.33333333333333	4.125	3.33333333333333
2.33333333333333	3.64285714285714	1.94444444444444	3.45	6.17647058823529	1.75	2.5	3	2.75	2.75	7.66666666666667	2.125	2.83333333333333
4	3.78571428571429	3.83333333333333	3.6	5.41176470588235	3.75	3.5	3.5	3.5	3.5	6	3.625	3.5
2.33333333333333	3.30952380952381	2.94444444444444	3.7	4.29411764705882	3.75	3.75	3	2.25	3.5	6	3.75	2.91666666666667
4.33333333333333	3.5952380952381	4	4.25	4.29411764705882	3.75	4.25	3.75	2.25	2.5	5.33333333333333	4	2.83333333333333
5.33333333333333	4.85714285714286	1.83333333333333	4.05	4.88235294117647	3.5	3.75	3.25	3.25	3	6	3.625	3.16666666666667
6.66666666666667	4.90476190476191	2.88888888888889	4.1	5.47058823529412	4.25	2.5	2.5	3	3.25	5.33333333333333	3.375	2.91666666666667
2.66666666666667	3.80952380952381	2.88888888888889	3.65	5.76470588235294	2.75	3.5	2.5	2.25	2	3.66666666666667	3.125	2.25
6.33333333333333	3.76190476190476	3.44444444444444	3.7	4.94117647058824	3	3.75	3.25	3.75	2.5	4	3.375	3.16666666666667
4.33333333333333	3.83333333333333	3.22222222222222	3.7	5.23529411764706	3.75	4	2.5	4	3.5	7.33333333333333	3.875	3.33333333333333
4.33333333333333	4.45238095238095	2.44444444444444	3.9	4.76470588235294	3.75	3.5	3.5	3.25	2.75	7.66666666666667	3.625	3.16666666666667
3.66666666666667	3.66666666666667	3.38888888888889	3.95	5.52941176470588	2.5	3.75	2.75	2.25	2	6	3.125	2.33333333333333
5	3.38095238095238	3	3.25	5.70588235294118	2	2	2	2.75	2	5	2	2.25
7	3.33333333333333	3.66666666666667	3.7	4.94117647058824	1.75	2.75	2.5	2.25	4	7.66666666666667	2.25	2.91666666666667
5.66666666666667	4	3.05555555555556	4.3	3.82352941176471	4	4	1.75	2	2.75	3.33333333333333	4	2.16666666666667
7	4.35714285714286	2.38888888888889	3.6	4.41176470588235	3.5	4	2.75	2.25	3.75	4.66666666666667	3.75	2.91666666666667
6.33333333333333	3.88095238095238	3.11111111111111	3.45	5	3	3.25	2.75	2.25	2.25	5.66666666666667	3.125	2.41666666666667
2.33333333333333	3.26190476190476	3.88888888888889	3.1	3.94117647058824	3.5	4	3	1.75	2.5	3	3.75	2.41666666666667
4.66666666666667	3.61904761904762	3.05555555555556	3.89473684210526	3.94117647058824	4.5	4.25	1.75	2.25	2.25	4	4.375	2.08333333333333
5.66666666666667	4.45238095238095	2.44444444444444	4	7.11764705882353	4	4.75	2.5	2.75	2.75	3.33333333333333	4.375	2.66666666666667
7.66666666666667	4.42857142857143	2.83333333333333	4.35	5.41176470588235	1.75	4.75	2.5	2.25	3.5	6.66666666666667	3.25	2.75
8	4.26190476190476	3.05555555555556	4.45	4.58823529411765	3.75	3.75	3.75	2.75	3	4	3.75	3.16666666666667
3.66666666666667	3.19047619047619	3.05555555555556	4.1	5.11764705882353	4	3.75	3.75	2.25	2	4	3.875	2.66666666666667
7.33333333333333	3.26190476190476	2.61111111111111	3.8	3.82352941176471	3.75	4.25	3	3	3.25	3	4	3.08333333333333
6	3.5	3.27777777777778	3.9	4.52941176470588	4	3.25	3.25	2.25	2.5	3.33333333333333	3.625	2.66666666666667
7.33333333333333	4	3.61111111111111	4.65	6.64705882352941	2.75	3.5	4.25	2.75	2.25	7.33333333333333	3.125	3.08333333333333
5.66666666666667	3.78571428571429	3.61111111111111	4.1	4.58823529411765	3	2.25	2	2.5	2.75	6.33333333333333	2.625	2.41666666666667
4	3.52380952380952	3.16666666666667	3.55	5.11764705882353	2.75	2.5	3	2.25	2.75	5.66666666666667	2.625	2.66666666666667
5	3.5	2.61111111111111	3.05	4.64705882352941	3.25	4.25	2.5	2.75	3.25	4	3.75	2.83333333333333
3.66666666666667	4.1219512195122	3.5	3.6	4.76470588235294	3	3.25	3	3.75	3	6.33333333333333	3.125	3.25
5.33333333333333	3.80952380952381	2.61111111111111	3.45	5.17647058823529	3	3.75	3.25	3	3.75	6.33333333333333	3.375	3.33333333333333
6.33333333333333	3.47619047619048	2.61111111111111	3.7	5.11764705882353	4.25	4.25	2.5	2.5	3	5.33333333333333	4.25	2.66666666666667
5	3.9047619047619	2.72222222222222	4.05	4.52941176470588	4.25	4.5	2.75	2.25	2.75	4	4.375	2.58333333333333
7.33333333333333	4.69047619047619	3.16666666666667	4	5.05882352941176	4.25	4.5	3.25	3.25	2.75	6	4.375	3.08333333333333
4	3.92857142857143	3.05555555555556	3.7	5.70588235294118	3.5	3.25	3.5	2.75	2.75	4	3.375	3
4	3.97619047619048	3.27777777777778	4.5	4.35294117647059	4	4.5	3	2.5	4.25	3	4.25	3.25
4.66666666666667	3.5952380952381	3.22222222222222	3.5	5.41176470588235	4	4.25	3.5	2.75	3.25	4	4.125	3.16666666666667
5.33333333333333	4.47619047619048	3.61111111111111	3.6	5.29411764705882	4	4.75	3.5	3.5	3.5	8.33333333333333	4.375	3.5
5.33333333333333	4.83333333333333	3	3.35	4.70588235294118	3	4.5	2.5	2.5	3.5	6	3.75	2.83333333333333
4.33333333333333	3.9047619047619	3.72222222222222	3.85	5.64705882352941	4.75	4.25	3.5	2.25	3.5	8	4.5	3.08333333333333
4.33333333333333	3	3.83333333333333	3.9	5.11764705882353	4.5	3.5	2.25	2.5	2.25	7.33333333333333	4	2.33333333333333
3.33333333333333	4.30952380952381	2.33333333333333	4	5.35294117647059	3.5	3.75	2.5	2.75	3.75	2	3.625	3
2.66666666666667	3.47619047619048	2.94444444444444	4.05	4.94117647058824	3.5	3.75	2.5	3	3.5	6	3.625	3
5	3.69047619047619	3.83333333333333	4.3	3.88235294117647	4.5	4	2.25	2.25	3.25	1.66666666666667	4.25	2.58333333333333
3.33333333333333	2.92857142857143	4.72222222222222	4.3	6.76470588235294	3.5	3	3.25	2	.75	6.66666666666667	3.25	2
5	3.54761904761905	2.72222222222222	3.4	5.11764705882353	2.75	2.5	2.5	2.5	2.5	4	2.625	2.5
5.33333333333333	3.52380952380952	3.38888888888889	3.05263157894737	5.64705882352941	3	3	3	2.25	2.5	5	3	2.58333333333333
5.33333333333333	3.76190476190476	3.11111111111111	3.7	4.64705882352941	2.75	3	2.75	3.25	2.5	3.66666666666667	2.875	2.83333333333333
4	4	2.27777777777778	3.95	4.64705882352941	3.5	3.5	3	3	2.75	7.33333333333333	3.5	2.91666666666667
5	3.45238095238095	3.27777777777778	3.7	4.76470588235294	3	2.75	2.25	3	2.75	6	2.875	2.66666666666667
4	3.97619047619048	3.38888888888889	3.7	6.29411764705882	3	2.75	2.5	3	2.75	6	2.875	2.75
4.33333333333333	3.85714285714286	2.61111111111111	3.9	4.70588235294118	3	3.5	3.5	3.25	3.25	6.66666666666667	3.25	3.33333333333333
3	4.33333333333333	1.5	4.55	4.35294117647059	4.5	4.5	2.5	2.75	2.75	3.33333333333333	4.5	2.66666666666667
6	3.78571428571429	3	3.8	5	3.5	3.5	3	3.25	2.25	5.66666666666667	3.5	2.83333333333333
6.5	2.9047619047619	3.16666666666667	3.9	4.41666666666667	2	3	2.75	3.25	3.33333333333333	4.66666666666667	2.5	3.11111111111111
5	2.16666666666667	4.55555555555556	4.1	4.23529411764706	3.75	4.25	2.5	2.25	1.75	2	4	2.16666666666667
3.66666666666667	3.52380952380952	3.16666666666667	3.45	4.17647058823529	4	3.75	3	2.75	2.25	3	3.875	2.66666666666667
4.33333333333333	3.69047619047619	2.27777777777778	3.4	5.70588235294118	4.25	3	3	3	3	7.33333333333333	3.625	3
5.33333333333333	4.16666666666667	3.55555555555556	4.05	5	3.5	3	3	3.25	2.75	3	3.25	3
7.33333333333333	3.66666666666667	3.33333333333333	4.2	4.94117647058824	4.25	3.75	3	3	3.5	5	4	3.16666666666667
6.33333333333333	3.80952380952381	2.77777777777778	3.55	5.17647058823529	2.5	3.5	2.5	3.25	2.5	6	3	2.75
5.66666666666667	3.85714285714286	2.94444444444444	3.2	4.70588235294118	2.75	3	2.25	3.5	3	3	2.875	2.91666666666667
4	2.73809523809524	4.22222222222222	3.95	5.23529411764706	3.75	3.25	3.25	3.25	3.75	2	3.5	3.41666666666667
7.33333333333333	4.07142857142857	4.05555555555556	4.2	4.3125	4	4.75	3.5	3	3.25	4	4.375	3.25
5.33333333333333	3.58536585365854	3	4.1	3.76470588235294	4.75	4.5	3	2	2.5	3	4.625	2.5
4.66666666666667	3.4047619047619	4	3.7	5.11764705882353	3.75	3.75	3.5	3.25	3.5	5	3.75	3.41666666666667
5.66666666666667	3.61904761904762	4.11111111111111	4.1	5.41176470588235	3.25	3.5	3	2.75	3.25	7	3.375	3
6.66666666666667	5.07142857142857	3.5	3.95	4.76470588235294	4	4.25	2	4.75	4.25	3.66666666666667	4.125	3.66666666666667
3.66666666666667	3.45238095238095	2.33333333333333	4.25	4.75	4	4.25	2.25	3.75	3.25		4.125	3.08333333333333
7	4.02380952380952	2.72222222222222	3.9	4.88235294117647	2.5	2.75	2.25	3.25	2.75	5.33333333333333	2.625	2.75
5.66666666666667	3.57142857142857	3.22222222222222	3.26315789473684	5.11764705882353	2.5	3.5	3	3.75	3.25	3.66666666666667	3	3.33333333333333
6	3.95238095238095	3	3.8	4.70588235294118	2.25	3.5	3.25	3.25	3.75	6	2.875	3.41666666666667
6.33333333333333	3.5	3.44444444444444	3.5	5.29411764705882	3.25	4	3.5	3.25	3.25		3.625	3.33333333333333
1	2.88095238095238	3.38888888888889	4.25	2.41176470588235	4.25	4	2.25	2.75	3.5	3.33333333333333	4.125	2.83333333333333
5	3.80952380952381	3.11111111111111	3.8	5.70588235294118	3.25	4.25	2	2.5	2	4	3.75	2.16666666666667
1	3.88095238095238	4.05555555555556	4.5	4.41176470588235	4.25	4	3.25	3.5	3.5	3	4.125	3.41666666666667
2.33333333333333	4.54761904761905	3.27777777777778	3.4	4.94117647058824	2.75	4	3.5	4	3	6	3.375	3.5
6.33333333333333	4.35714285714286	3.33333333333333	4	5.17647058823529	4.5	3.25	3.5	3.5	2.75	6.33333333333333	3.875	3.25
3.66666666666667	3.66666666666667	3.5	4.15	5.58823529411765	4.5	3.75	3	3.5	4.25	5.33333333333333	4.125	3.58333333333333
4.66666666666667	3.88095238095238	2	3.2	6.23529411764706	3.25	4	3.75	3.5	3	7	3.625	3.41666666666667
8.33333333333333	4.04761904761905	3.55555555555556	3.75	5.76470588235294	3.5	5	3.5	3.5	3.25	8	4.25	3.41666666666667
3	3.76190476190476	3.38888888888889	3.6	5.23529411764706	3.75	4.75	4.25	4.25	4.5	5.33333333333333	4.25	4.33333333333333
4.33333333333333	3.71428571428571	3.72222222222222	4	6.88235294117647	3.25	3.25	4	3.5	4.5	7.66666666666667	3.25	4
7.33333333333333	3.26190476190476	3.16666666666667	4.55	4.41176470588235	4	4.75	4	4	3	6	4.375	3.66666666666667
4.33333333333333	3.71428571428571	3.5	4.1	4.11764705882353	4.5	4.25	3	2.75	3.25	2	4.375	3
5	4.26190476190476	3.05555555555556	3.9	4.88235294117647	3.75	3.75	4.25	4	3.75	5.33333333333333	3.75	4
8	3.5952380952381	4.77777777777778	4.5	3.82352941176471	4.5	3.75	3	3.75	4	1	4.125	3.58333333333333
5.66666666666667	3.4047619047619	3.77777777777778	3.3	4.64705882352941	2	4	3.5	3.75	4.25	5.33333333333333	3	3.83333333333333
6.33333333333333	3.76190476190476	3.11111111111111	3.4	5.58823529411765	3.25	4.25	3.75	4	2.75	5.66666666666667	3.75	3.5
8	3.71428571428571	3	4.35	4.58823529411765	4	4.5	3.5	2.25	3.75	3	4.25	3.16666666666667
3.33333333333333	4.40476190476191	3.55555555555556	3.95	4.88235294117647	3.25	3.5	3.25	2.25	3.25	3	3.375	2.91666666666667
4	3.5952380952381	3.27777777777778	4	5.47058823529412	3.25	3	2.5	1.75	4	7.33333333333333	3.125	2.75
4.66666666666667	3.64285714285714	3.44444444444444	4.1	4.88235294117647	3.75	3	1.5	2.75	3.75	4	3.375	2.66666666666667
4.33333333333333	3.5952380952381	2.76470588235294	3.6	4.82352941176471	3.5	3.5	3	3	3.25	7.33333333333333	3.5	3.08333333333333
4.33333333333333	3.30952380952381	3.66666666666667	3.8	6.05882352941176	3.25	4	3.75	3.75	3.75	3.33333333333333	3.625	3.75
4.66666666666667	3.45238095238095	3.66666666666667	3.8	5.47058823529412	4	3.75	3.75	3	4	5.66666666666667	3.875	3.58333333333333
6	3.73809523809524	2.94444444444444	4	5.64705882352941	3.5	4.25	4.25	3.25	4	5.33333333333333	3.875	3.83333333333333
5.66666666666667	3.92857142857143	3.11111111111111	3.7	5.29411764705882	3.5	3.25	3.25	3.25	4.25	6.66666666666667	3.375	3.58333333333333
4.66666666666667	4.14285714285714	3.72222222222222	3.65	3.94117647058824	4	4.5	2.5	2	4	3	4.25	2.83333333333333
4.33333333333333	4.04761904761905	2.77777777777778	4.2	5.70588235294118	4.25	4	3	3.25	2.25	5.33333333333333	4.125	2.83333333333333
3	3.66666666666667	3.61111111111111	3.8	5.76470588235294	3.25	3.25	3.5	3.75	3.75	8.66666666666667	3.25	3.66666666666667
4.33333333333333	3.88095238095238	3.22222222222222	4.15	5.23529411764706	3.75	4.25	3.25	3.5	4.25	3.33333333333333	4	3.66666666666667
4.33333333333333	3.5	3	4.3	4.82352941176471	3.75	4.5	4.5	4.75	4	6	4.125	4.41666666666667
3	3.38095238095238	2.94444444444444	3	4.70588235294118	3.25	3.75	3.75	3.75	4	1.66666666666667	3.5	3.83333333333333
6.66666666666667	4.16666666666667	2.88888888888889	4.05	5.29411764705882	3.5	3.75	3.25	3.5	3.25	3	3.625	3.33333333333333
5.66666666666667	3.61904761904762	3	3.35	5.17647058823529	3.75	3.75	3.5	3.5	3.5	9	3.75	3.5
8	3.63414634146341	3.16666666666667	3.75	6.23529411764706	3.5	3.5	3.75	3.25	3.5	4	3.5	3.5
5.66666666666667	3.35714285714286	3.72222222222222	4.4	4.52941176470588	4.5	4.25	4	3.5	4.25	6	4.375	3.91666666666667
5.33333333333333	4.26190476190476	3.55555555555556	3.73684210526316	5.35294117647059	3.75	4.75	4	4.25	4	4.66666666666667	4.25	4.08333333333333
4	3.61904761904762	3	4.45	5.11764705882353	3.75	4	3.75	3.5	4	6	3.875	3.75
3.33333333333333	4.33333333333333	2.22222222222222	4.4	6.11764705882353	3.25	3.5	4.5	4	3.25	5.33333333333333	3.375	3.91666666666667
5	4.11904761904762	2.83333333333333	4.3	5.88235294117647	4	5	3.5	4	2.5	2.33333333333333	4.5	3.33333333333333
7.33333333333333	3.75609756097561	3.11111111111111	4.3	4.41176470588235	3.5	4.5	3.75	3.25	3.75	6	4	3.58333333333333
8	4.5	2.88888888888889	3.65	5	4.25	4	3	3.5	3.5	6	4.125	3.33333333333333
7.66666666666667	4.14285714285714	2.66666666666667	4	5	4	4.5	3.75	3.5	4	5	4.25	3.75
8.66666666666667	3.80952380952381	3.16666666666667	3.94736842105263	4.41176470588235	3.5	3.25	2.25	3.25	3.75	2	3.375	3.08333333333333
4	3.64285714285714	2.88888888888889	3.8	5.05882352941176	3.25	3.5	2.5	3.75	4.25	6	3.375	3.5
3.66666666666667	3.66666666666667	2.66666666666667	3.65	4.52941176470588	3.75	4	3	3.75	3.25	2.33333333333333	3.875	3.33333333333333
6.33333333333333	4.11904761904762	3.44444444444444	3.85	6.58823529411765	3.5	4.25	2.75	3.5	4.25	7	3.875	3.5
3.66666666666667	2.95238095238095	3.66666666666667	3.3	5.70588235294118	3	3	2.5	4	4.75	7	3	3.75
8.66666666666667	3.23809523809524	3.05555555555556	4.4	5	3.75	4	3.25	3.5	3.5	4.33333333333333	3.875	3.41666666666667
5	4.26190476190476	3.61111111111111	3.95	2.11764705882353	4.75	4.75	1.5	1.75	1.5	4.33333333333333	4.75	1.58333333333333
6	4.35714285714286	3.16666666666667	4.3	4.47058823529412	3.5	4.75	2.75	3.5	4.75	3	4.125	3.66666666666667
4	3.5952380952381	3.22222222222222	2.95	4.23529411764706	2.5	2	2.25	2.75	2.25	3.33333333333333	2.25	2.41666666666667
6	4.02380952380952	3.77777777777778	3.75	4.94117647058824	3.25	3.5	3.75	3.5	4	8.33333333333333	3.375	3.75
6	4.11904761904762	2.05555555555556	3.55	4.52941176470588	3.5	3.75	2.75	2.75	4.25	5.33333333333333	3.625	3.25
7.33333333333333	4.42857142857143	3.11111111111111	4.25	5.29411764705882	3.75	4	4.25	3.75	4.5	6.33333333333333	3.875	4.16666666666667
4.66666666666667	3.5952380952381	3.27777777777778	4.35	2.88235294117647	3.5	4	3.5	3.25	3.5	7	3.75	3.41666666666667
3.66666666666667	4.78571428571429	3.61111111111111	3.9	4.52941176470588	4	3.25	5	3.25	3	7	3.625	3.75
