# Supplementary material for: Moral “foundations” as the product of motivated social cognition: Empathy and other psychological underpinnings of ideological divergence in “individualizing” and “binding” concerns
Source: PLoS One. 2020 Nov 10;15(11):e0241144. doi: 10.1371/journal.pone.0241144 (PMC7654778; doi:10.1371/journal.pone.0241144)
Supplement: S1 Data — (ZIP) [file pone.0241144.s001.zip › SJ_MFT_2014cleanedForMPlus.dat]

3.81818181818182	5.46153846153846	4.42857142857143	4.7	5	4.28571428571429	4.88888888888889	3.375	2.05555555555556	3.6	3.54545454545455	3.625	3	4.75	3.75	2.5	1.25	2.25	1	4.25	2
4.27272727272727	4.61538461538462	5.16666666666667	5.7	6	5.14285714285714	5.22222222222222	3.875	1.5	4.9	4.81818181818182	5	1.47058823529412	6	6	1.5	3	4	3	6	2.83333333333333
2.45454545454545	4.92307692307692	4.59523809523809	4.9	4.875	4.85714285714286	4.66666666666667	3.375	3.38888888888889	2.65	1.36363636363636	4.25	4.05882352941176	5.5	6	3.5	4.75	5.75	5.33333333333333	5.75	4.66666666666667
1.81818181818182	2.30769230769231	1.66666666666667	2.1	1.375	1	2.11111111111111	1.5	4.55555555555556	2.95	3.09090909090909	2.75	1.47058823529412	5	5	2.25	1.25	1.75	2	5	1.75
2.90909090909091	5.61538461538462	4.21428571428571	4.8	4.625	4	4	3.25	3.55555555555556	2.7	2.18181818181818	3.25	4.41176470588235	2.5	4.25	4.25	4	4.25	9	3.375	4.16666666666667
2.18181818181818	2.69230769230769	3.30952380952381	3.3	3	4.85714285714286	3.11111111111111	2.25	4.72222222222222	3.9	3.72727272727273	4	1.64705882352941	4.5	4.5	2.25	1.25	1.5	1	4.5	1.66666666666667
4.63636363636364	4.46153846153846	3.85714285714286	4.3	4.375	2.28571428571429	4.22222222222222	3.75	4	4.45	4.54545454545455	4.375	2.29411764705882	6	5.5	2.25	3.25	2	1	5.75	2.5
2.72727272727273	2.15384615384615	4.85714285714286	5.5	5.875	3.85714285714286	5.66666666666667	3	4.66666666666667	2.45	1.90909090909091	3.25	3.41176470588235	5.5	5.75	1.5	3	5	4.33333333333333	5.625	3.16666666666667
4.18181818181818	5.15384615384615	3.38095238095238	3.6	3.5	3.14285714285714	3.44444444444444	3.375	2.72222222222222	3.15	3.18181818181818	3.25	5.05882352941176	4	3.5	4	4	4.5	6.33333333333333	3.75	4.16666666666667
1.81818181818182	5.61538461538462	4.5	5.5	6	5.28571428571429	4.33333333333333	1.25	5	4.3	3.72727272727273	5	2.88235294117647	6	4.75	4.75	2.25	1	7	5.375	2.66666666666667
4.72727272727273	3.61538461538462	3.42857142857143	3.4	2.625	3.71428571428571	3.88888888888889	3.375	3.5	2.85	2.90909090909091	2.625	4.70588235294118	3.5	3	2.5	2.25	4.25	2	3.25	3
2.09090909090909	6.61538461538462	5.97619047619048	6	5.875	6	6	6	1.05555555555556	3.2	2.90909090909091	3.5	5.88235294117647	3.5	3	4	6	6	9	3.25	5.33333333333333
4.63636363636364	4.15384615384615	3.76190476190476	2.9	4.875	2.71428571428571	4.55555555555556	3.75	2.33333333333333	3.05	2.90909090909091	3.125	4.17647058823529	4	4	3.25	3	2.75	1	4	3
2	4.15384615384615	4.71428571428571	4.4	5	5	5	4.25	2.27777777777778	4	4	4	2.58823529411765	5.5	5.25	2	2	1.75	1	5.375	1.91666666666667
2.18181818181818	4.23076923076923	3.76190476190476	3.9	3.75	4.42857142857143	3.55555555555556	3.125	3.27777777777778	3.1	2.45454545454545	3.875	4.41176470588235	3.25	3.75	2.5	2	2	5	3.5	2.16666666666667
3.18181818181818	4.38461538461539	3.54761904761905	3.9	3.125	3.14285714285714	4.22222222222222	2.875	3.83333333333333	3.3	2.81818181818182	4	4	5.5	5	3.5	4	3.75	4.66666666666667	5.25	3.75
4.54545454545455	3	3.92857142857143	4	4.75	2.71428571428571	4.44444444444444	3.5	3.72222222222222	3.75	3.72727272727273	3.75	2.64705882352941	5	5.5	4	2.75	2.5	3	5.25	3.08333333333333
3.27272727272727	5.23076923076923	3.5	3	4.375	2.42857142857143	4.77777777777778	3	3.16666666666667	2.55	2.36363636363636	2.625	2	5	5.5	1.5	2.25	3.5	2.33333333333333	5.25	2.41666666666667
2.63636363636364	1	3.52380952380952	3.5	2.875	4.28571428571429	3.88888888888889	3.125	4.66666666666667	3.5	3.09090909090909	4	2.41176470588235	5.25	5.75	4.25	3	3.5	2.66666666666667	5.5	3.58333333333333
3.63636363636364	2.15384615384615	3.66666666666667	3.2	4.5	4.14285714285714	3.77777777777778	3.125	3.83333333333333	3.75	3.54545454545455	4	3.88235294117647	3.5	4	3.5	3.5	3.25	1	3.75	3.41666666666667
3	2.69230769230769	4.26190476190476	4.2	3.875	4.57142857142857	4.88888888888889	3.625	3.66666666666667	3.55	2.90909090909091	4.375	2.35294117647059	5.5	5.5	2.25	2.25	1.25	1	5.5	1.91666666666667
3.54545454545455	2.23076923076923	3.97619047619048	5.4	5.25	3	3.77777777777778	2	4.61111111111111	4.4	3.90909090909091	5	1.23529411764706	5.25	5.5	3.25	2.25	1	1	5.375	2.16666666666667
4.45454545454545	2.61538461538462	4.07142857142857	4.5	5.25	3.85714285714286	4	3.125	2.05555555555556	4.2	4.36363636363636	4	4.52941176470588	5.5	5	5	5	4.75	4.33333333333333	5.25	4.91666666666667
4.09090909090909	5.07692307692308	4.04761904761905	4.5	4.75	2	5	3.5	2.22222222222222	3.47368421052632	3.72727272727273	3.125	3.17647058823529	4.5	5.75	3	1.75	2	1	5.125	2.25
4.18181818181818	2.61538461538462	3.83333333333333	3.8	4	3.57142857142857	4.33333333333333	3.25	2	2.7	2.27272727272727	3.125	4.88235294117647	4	5.75	3.5	5.25	4.25	8.33333333333333	4.875	4.33333333333333
3.90909090909091	4.23076923076923	3.97619047619048	4.6	3.875	3.42857142857143	4	3.5	2.5	3.5	3.45454545454545	3.5	4.41176470588235	4.5	4.5	3.5	4	3.25	4	4.5	3.58333333333333
2.90909090909091	4.69230769230769	4.26190476190476	4.6	4.625	3.42857142857143	4.33333333333333	4	2.83333333333333	3.2	3.27272727272727	3.25	3.29411764705882	5	5	2.25	2.5	3.75	2.33333333333333	5	2.83333333333333
4.27272727272727	2.76923076923077	4.21428571428571	4.3	4.75	4.42857142857143	4	3.75	2	3.85	3.90909090909091	3.75	3.70588235294118	4.75	4.25	2	3.33333333333333	2	2	4.5	2.36363636363636
4.63636363636364	4.53846153846154	4.02380952380952	4.2	4.875	3.57142857142857	4.33333333333333	2.875	2.22222222222222	4.3	4.36363636363636	4.25	4.70588235294118	5	4.75	3	4	4.5	2.66666666666667	4.875	3.83333333333333
3.27272727272727	4.46153846153846	4.80952380952381	4.6	4.75	4.71428571428571	5	5	2.11111111111111	2.8	2.27272727272727	3.375	4.94117647058824	4.25	4.75	3.25	4	5	4	4.5	4.08333333333333
4.36363636363636	6.61538461538462	4.30952380952381	4.5	5	3.42857142857143	4.77777777777778	3.75	2.61111111111111	4	4	4	3.05882352941176	6	6	5	4.75	4.75	2	6	4.83333333333333
3.36363636363636	6.30769230769231	4.76190476190476	4.7	5.75	3.57142857142857	5	4.75	2.27777777777778	4.55	4.54545454545455	4.625	3.64705882352941	5.75	5	2.75	2	1.75	3	5.375	2.16666666666667
4.81818181818182	3.23076923076923	3.88095238095238	3.6	4	3.28571428571429	4.66666666666667	3.5	2.5	4.7	4.81818181818182	4.5	3.88235294117647	6	5	4.75	3.5	3.75	3	5.5	4
2.36363636363636	1.07692307692308	3.88095238095238	3.8	3.625	4.85714285714286	4	3.375	3.94444444444444	4.25	4.09090909090909	4.5	5	5.25	4.5	4.5	3.5	3.5	6.66666666666667	4.875	3.83333333333333
1.81818181818182	2.92307692307692	4.5	4.1	5.25	3.71428571428571	5.11111111111111	4.375	4.55555555555556	4	3.72727272727273	4.25	7.23529411764706	4.75	4.75	4.25	2.75	2	5	4.75	3
2.90909090909091	2.69230769230769	3.5952380952381	3.6	3.875	2.71428571428571	4.55555555555556	3	4.33333333333333	4.05	4.09090909090909	4	1.76470588235294	5.75	6	1.5	1.75	1.75	1	5.875	1.66666666666667
4.54545454545455	3.07692307692308	4.07142857142857	4.9	4.125	3.14285714285714	4.33333333333333	3.375	2.77777777777778	3.55	3.63636363636364	3.375	4.70588235294118	4.75	4.25	3.25	4	3.75	4	4.5	3.66666666666667
2.36363636363636	4.76923076923077	4.66666666666667	4.5	4.75	4.28571428571429	5	4.875	1.66666666666667	2.5	2	3.125	5.29411764705882	4.25	4.25	3.25	4	5	4	4.25	4.08333333333333
4.09090909090909	4.15384615384615	3.45238095238095	3.2	3.25	4	3	3.75	3	2.75	2.81818181818182	2.625	4.94117647058824	2.75	2.75	3	3	3.25	4.33333333333333	2.75	3.08333333333333
1.63636363636364	6.53846153846154	5.09523809523809	5.5	5.75	5.14285714285714	4.88888888888889	4.125	2.55555555555556	3.8	3.72727272727273	3.75	2.88235294117647	5.75	5.75	5	3	1.75	2.33333333333333	5.75	3.25
4.1	3.92307692307692	3.33333333333333	3.7	3.375	3.57142857142857	3.11111111111111	2.875	3.11111111111111	3.4	3.27272727272727	3.75	4.94117647058824	3.25	4	3.75	3.5	2.75	5	3.625	3.33333333333333
3.36363636363636	4.07692307692308	3.80952380952381	3.7	3.375	4.57142857142857	4	3.125	4	3.8	3.36363636363636	4.375	3.64705882352941	4	5.5	3	3.25	4.5	1.66666666666667	4.75	3.58333333333333
2.54545454545455	1.61538461538462	3.78571428571429	3.8	3.25	4.42857142857143	3.88888888888889	3.5	3.05555555555556	2.65	1.90909090909091	3.625	5.05882352941176	5	5	4.75	4	3.5	5	5	4.08333333333333
3.54545454545455	3.38461538461538	3.9047619047619	4.6	4.375	3.28571428571429	4.22222222222222	2.75	3.05555555555556	3.9	3.81818181818182	4	4.23529411764706	5.25	5.25	3	3.75	4	2	5.25	3.58333333333333
2.66666666666667	3.84615384615385	3.69047619047619	3.7	3.5	4	4.11111111111111	3.125	3.94444444444444	3.25	3	3.625	4.17647058823529	5.25	5.5	3.75	3.5	5.25	5	5.375	4.16666666666667
1.54545454545455	1.76923076923077	4.11904761904762	5.1	4.25	5.57142857142857	2.88888888888889	2.875	4.55555555555556	2.65	2.09090909090909	3.375	4.17647058823529	5.75	6	4	1.75	1.75	1	5.875	2.5
2.81818181818182	2.23076923076923	2.92857142857143	2.6	3.125	2.28571428571429	3.33333333333333	3.25	4	3.75	3.63636363636364	3.875	3.64705882352941	5.25	5	3.75	3.5	4	3	5.125	3.75
3.54545454545455	2.53846153846154	4	4.1	5.25	2.71428571428571	4.44444444444444	3.25	3.94444444444444	3.75	3.72727272727273	3.75	2.88235294117647	5.25	5.5	3.75	4.5	5	5	5.375	4.41666666666667
3.81818181818182	4.76923076923077	3.64285714285714	3.9	3.75	3.57142857142857	3.66666666666667	3.25	2.88888888888889	3.35	3.36363636363636	3.25	4.94117647058824	2.75	3.5	3.75	4	3.75	5.33333333333333	3.125	3.83333333333333
3.36363636363636	4.15384615384615	3.88095238095238	3.8	4.125	3.42857142857143	4.44444444444444	3.125	3.38888888888889	3.78947368421053	3.6	4	3.52941176470588	5.5	5.25	3.5	3.25	2.25	1.66666666666667	5.375	3
4	2.07692307692308	4.07142857142857	3.8	4.5	5.28571428571429	4.66666666666667	2.625	1.83333333333333	4.25	4.09090909090909	4.375	2.23529411764706	4	6	3.25	4	4.5	5	5	3.91666666666667
4.63636363636364	2.46153846153846	3.9047619047619	4.7	4.75	3.57142857142857	4.11111111111111	2	4.22222222222222	3.6	3.36363636363636	3.875	2.52941176470588	3.75	3.75	3.75	4.25	3.25	3	3.75	3.75
3.90909090909091	3.69230769230769	4.26190476190476	4.5	5.25	3.71428571428571	4.55555555555556	3.25	1.72222222222222	4	3.72727272727273	4.375	5.29411764705882	5	5	3.75	4.5	3	5.33333333333333	5	3.75
2.27272727272727	1.53846153846154	4.09523809523809	5.7	4.75	5.57142857142857	2.77777777777778	1.875	4.44444444444444	4.7	4.54545454545455	4.875	2.58823529411765	5.75	6	1.25	2.75	1.75	3	5.875	1.91666666666667
1	1.46153846153846	3.66666666666667	3.4	3.75	4.71428571428571	2.88888888888889	3.75	5	3.1	2.27272727272727	4	2.76470588235294	5	5	3.5	3.25	3	2	5	3.25
2.81818181818182	2.38461538461538	4.57142857142857	5.3	5.375	4.57142857142857	4.44444444444444	3	4.33333333333333	3.7	3.45454545454545	4	2.05882352941176	4.5	4.5	2.5	3.75	2	3	4.5	2.75
2.63636363636364	2	5.02380952380952	5.7	6	5.28571428571429	5.44444444444444	2.5	4.55555555555556	4.55	4.18181818181818	5	2.76470588235294	4.5	6	3	3.5	2	6	5.14285714285714	2.83333333333333
4.36363636363636	4.15384615384615	3.42857142857143	3.6	3.125	3.28571428571429	3.66666666666667	3.375	3	3.1	3.18181818181818	3.125	5.23529411764706	3.25	4.25	3.75	3.25	3	7.33333333333333	3.75	3.33333333333333
2.45454545454545	3.69230769230769	4.19047619047619	4.4	6	3.85714285714286	3.88888888888889	2.875	1.27777777777778	3.2	2.72727272727273	3.75	3.94117647058824	4.75	5.25	4.75	4.75	4	5	5	4.5
4.63636363636364	4.07692307692308	3.45238095238095	3.4	4.125	3.14285714285714	3.66666666666667	3	2.16666666666667	3.8	4	3.5	5	5	5.25	2.75	3	3	3.66666666666667	5.125	2.91666666666667
3.27272727272727	3.07692307692308	3.88095238095238	4.6	3.5	3.42857142857143	3.88888888888889	3.625	3	3.65	3.72727272727273	3.5	4	5.5	5.5	4.5	4	2	1	5.5	3.5
4.27272727272727	5	3.66666666666667	3.7	3.75	3.42857142857143	4.11111111111111	3.375	2.61111111111111	2.95	2.90909090909091	3	4.88235294117647	4.25	4	3.75	3.5	4	5.66666666666667	4.125	3.75
4.54545454545455	3.69230769230769	3.5	4.1	3.875	4.57142857142857	2.66666666666667	2.375	3.33333333333333	3	3	3	5.11764705882353	3	5.25	3.75	4.75	3.25	5	4.125	3.91666666666667
3.72727272727273	3.30769230769231	4	4.2	4.125	3.57142857142857	4.22222222222222	3.625	2.94444444444444	3	3	3	5	4	4	4	4	4	7	4	4
3.8	2.92307692307692	4.14285714285714	4.4	4.625	3.14285714285714	4.77777777777778	3.375	3.38888888888889	3.52631578947368	3.1	4	4.23529411764706	6	5.25	4.75	3.5	4	5	5.625	4.08333333333333
3.72727272727273	4.61538461538462	4.09523809523809	4.5	4.375	3.57142857142857	4.22222222222222	3.625	2.5	3.65	3.81818181818182	3.5	4.88235294117647	4.5	5	2.5	3.25	4.75	7.33333333333333	4.75	3.5
4.09090909090909	4.69230769230769	3.64285714285714	4.1	3.875	3.14285714285714	4.22222222222222	2.875	2.94444444444444	2.85	2.72727272727273	3.125	4.88235294117647	4.25	4	3.75	4.25	4.5	3.33333333333333	4.125	4.16666666666667
4.63636363636364	2.69230769230769	4.19047619047619	4.2	4.25	4.57142857142857	4.22222222222222	3.625	1.88888888888889	3.9	3.90909090909091	3.875	4.41176470588235	4.5	4.5	1.75	2.75	1.75	2	4.5	2.08333333333333
2.45454545454545	1.15384615384615	3.80952380952381	4.1	3.75	3.57142857142857	4.22222222222222	3	3.22222222222222	3.8	3.63636363636364	4	2.52941176470588	4.5	4	3.5	4	5	5	4.25	4.16666666666667
5	4	3.78571428571429	3.9	4.25	2.57142857142857	4.11111111111111	3.875	2.33333333333333	3.65	3.81818181818182	3.625	3.52941176470588	4.5	4.75	3.25	2.5	2.75	2	4.625	2.83333333333333
2.18181818181818	2.92307692307692	4.26190476190476	4.9	4.75	5	4	2.75	3.61111111111111	3.8	3.63636363636364	4	5	5.5	5.25	4	4.5	5	5	5.375	4.5
3.45454545454545	2.23076923076923	4	4.9	4.5	4	3.77777777777778	2.625	3.5	3.5	2.72727272727273	4.5	4.11764705882353	5	5	4.5	4.5	5.25	8	5	4.75
4	2	4.16666666666667	4.7	4.5	3.71428571428571	4	3.875	2.83333333333333	3.8	3.63636363636364	4	5.58823529411765	4	4.75	4.5	4.25	4.25	7.33333333333333	4.375	4.33333333333333
2.72727272727273	1.92307692307692	3.73809523809524	4.3	4.125	4.71428571428571	3.11111111111111	2.5	3.44444444444444	3.25	2.72727272727273	3.875	3.41176470588235	5.25	5.5	4.75	5	5	8	5.375	4.91666666666667
4.45454545454545	6.53846153846154	4	4.7	4.625	1.85714285714286	4.55555555555556	3.25	3.16666666666667	4	4.27272727272727	3.75	4.47058823529412	5	3.5	3	3	2.25	5	4.25	2.75
4	4	3.61904761904762	3.7	3.625	3.28571428571429	4	3.375	3	3	3	3	5	4	4	4	4	4	5	4	4
4	4	3.30952380952381	3.3	3.125	4.28571428571429	3	3.125	2.77777777777778	3	3.09090909090909	2.875	5.05882352941176	3.25	3	3.5	2.75	3.5	5	3.125	3.25
4.27272727272727	4.38461538461539	3.76190476190476	3.9	3.625	3.57142857142857	4.22222222222222	3.125	3	3.4	3.27272727272727	3.625	4.17647058823529	4.5	4.5	4.5	4.5	5	5.66666666666667	4.5	4.66666666666667
4	4.69230769230769	3.66666666666667	3.7	3.875	3.42857142857143	3.77777777777778	3.625	3	2.95	3.18181818181818	2.75	5	3.25	4	2.75	2.75	2.66666666666667	2	3.625	2.72727272727273
3.54545454545455	3.07692307692308	3.4047619047619	3.2	3.125	4	3.55555555555556	3.125	4	3.55	3.36363636363636	3.75	3.11764705882353	5.25	4.5	3.5	4.5	5	3.33333333333333	4.875	4.33333333333333
3.36363636363636	4.23076923076923	3.52380952380952	3.7	3.875	3.14285714285714	3.77777777777778	2.875	3.11111111111111	3.95	4	3.875	3.64705882352941	5	5	2.75	3	3.25	5	5	3
2.36363636363636	5.61538461538462	4.45238095238095	5.3	4.625	3.42857142857143	4.66666666666667	3.625	3.77777777777778	4.42105263157895	4.18181818181818	4.71428571428571	2.70588235294118	6	6	2.5	2.5	2	1	6	2.33333333333333
4.63636363636364	3.46153846153846	3.33333333333333	2.9	3.875	3.71428571428571	3.33333333333333	3.125	3.05555555555556	2.55	2.72727272727273	2.375	5.64705882352941	3.5	5	2.75	1.75	2.25	2	4.25	2.25
3.63636363636364	6.76923076923077	3.54761904761905	3.5	3.625	3.57142857142857	3.66666666666667	3.25	3.16666666666667	3.10526315789474	3.1	3.125	5	3	4	2.75	3	3.25	5	3.5	3
3.81818181818182	4.38461538461539	3.5952380952381	3.7	3.25	3.57142857142857	3.88888888888889	3.5	3.33333333333333	2.85	2.90909090909091	2.875	5.05882352941176	3.5	4	3.75	3.75	3.5	2.66666666666667	3.75	3.66666666666667
4.27272727272727	2.84615384615385	4.04761904761905	3.9	5.5	2.85714285714286	4.22222222222222	3.75	3.16666666666667	3.7	3.81818181818182	3.5	5.29411764705882	4.5	4.5	3.25	4.25	4.25	7.33333333333333	4.5	3.91666666666667
3	1.38461538461538	4.78571428571429	5.2	5.375	4.57142857142857	5	3.625	4.11111111111111	3.9	3.81818181818182	4	4.29411764705882	5.25	5	4.5	3.75	1	5	5.125	3.08333333333333
3.90909090909091	5.69230769230769	3.5	3.4	3.625	3.57142857142857	3.55555555555556	3.25	3	3.2	3.45454545454545	3	4.82352941176471	3	3.25	3	3.5	4.5	5	3.125	3.66666666666667
3.90909090909091	4.38461538461539	4	4.2	4.125	3.71428571428571	4.11111111111111	3.75	3.83333333333333	3.6	3.81818181818182	3.25	4.76470588235294	5.25	5.5	2.25	2.25	1.75	1.66666666666667	5.375	2.08333333333333
4.18181818181818	3.15384615384615	3.30952380952381	4.1	2.875	4.14285714285714	2.88888888888889	2.25	3.44444444444444	3.6	3.45454545454545	3.75	5.17647058823529	4.75	4.75	5.25	5.25	4.75	5	4.75	5.08333333333333
3.54545454545455	3.38461538461538	4.19047619047619	4.6	4.5	4	4.11111111111111	3.5	3.94444444444444	3.9	3.81818181818182	4	4.29411764705882	4.5	5.25	2.75	2.75	2.25	2	4.875	2.58333333333333
2.54545454545455	4.23076923076923	4.42857142857143	4.6	4.25	4.71428571428571	3.88888888888889	4.625	3.44444444444444	2.9	2.27272727272727	3.625	8.70588235294118	2.75	4.75	3.25	4.5	3.75	5	3.75	3.83333333333333
2.09090909090909	2.46153846153846	3.92857142857143	4.1	3.5	5	4.11111111111111	2.75	4.44444444444444	3.05	2.27272727272727	4	2.70588235294118	5.75	6	3.5	3	1.5	3.33333333333333	5.875	2.66666666666667
3.36363636363636	5.23076923076923	4.14285714285714	3.9	4.625	4.85714285714286	4.66666666666667	2.875	3.38888888888889	3.8	3.45454545454545	4.25	4.17647058823529	4.75	4.25	4	2.5	2.75	3	4.5	3.08333333333333
2.27272727272727	3.61538461538462	3.95238095238095	4.7	3.25	5.14285714285714	3.44444444444444	3	3.83333333333333	3.85	3.72727272727273	4	3.94117647058824	3.75	3.75	3	2.75	2.5	5.66666666666667	3.75	2.75
2.81818181818182	2.15384615384615	4.28571428571429	4.7	5.25	3.71428571428571	5.33333333333333	2.375	3.44444444444444	4.85	4.81818181818182	4.875	3.58823529411765	5.5	5.25	3	2.75	2.25	1	5.375	2.66666666666667
2.27272727272727	1.84615384615385	4.80952380952381	4.9	5.125	5.14285714285714	5	3.75	4.16666666666667	2.65	2.18181818181818	3.125	6.35294117647059	2.5	3.25	3.75	4	4.25	8	2.875	4
2.09090909090909	1	3.83333333333333	4.4	3.75	5	3.44444444444444	2.625	4.55555555555556	4	3.72727272727273	4.25	2.23529411764706	4.5	4.25	1.75	2.75	3.25	1	4.375	2.58333333333333
1.90909090909091	6.53846153846154	5.45238095238095	6	5.875	4.85714285714286	5.66666666666667	4.625	4.27777777777778	4.45	4.18181818181818	4.875	1.52941176470588	6	6	5.5	4.75	6	1	6	5.41666666666667
3.09090909090909	4.92307692307692	3.0952380952381	3.2	2.625	3.71428571428571	3	2.625	4.83333333333333	3.5	3.54545454545455	3.625	2.29411764705882	5.25	5.5	5.25	2.25	2.5	1	5.375	3.33333333333333
4.18181818181818	3.53846153846154	3.28571428571429	3	3.125	3.85714285714286	3.22222222222222	3.375	2.88888888888889	2.55	2.81818181818182	2.125	4.94117647058824	3.75	2.75	2.5	2.75	3.25	6.33333333333333	3.25	2.83333333333333
4	1.69230769230769	4.11904761904762	4.2	4.75	3.57142857142857	4.44444444444444	3.5	1.38888888888889	4.6	4.72727272727273	4.375	5	3.75	3.5	5.25	5	4	9	3.625	4.75
2	5.76923076923077	4.11904761904762	4.3	3.375	3.85714285714286	4.77777777777778	3.875	1.94444444444444	3.45	3.18181818181818	3.75	3.64705882352941	5.25	5.5	5	4.25	5.5	5	5.375	4.91666666666667
4.27272727272727	6.15384615384615	4.5	5	4.875	3.57142857142857	5.33333333333333	3.25	2.05555555555556	4.25	4.18181818181818	4.25	4.23529411764706	6	5.75	3.75	3.5	3	1	5.875	3.41666666666667
4.54545454545455	4.53846153846154	3.38095238095238	3	3	4.42857142857143	2.66666666666667	4	2.83333333333333	3.05	2.81818181818182	3.375	5.23529411764706	3.5	2.5	3.75	3.5	2.75	4.66666666666667	3	3.33333333333333
3.81818181818182	3.69230769230769	3.5	3.2	3.75	4	3.22222222222222	3.375	3.11111111111111	2.45	2.27272727272727	2.875	5.11764705882353	4.5	3.5	3	3.5	4.25	1	4	3.58333333333333
3.36363636363636	4.30769230769231	3.76190476190476	3.6	4	3.28571428571429	4.11111111111111	3.625	3.55555555555556	3.35	3.18181818181818	3.625	5.35294117647059	4.5	4.75	4.5	5	3.75	5.33333333333333	4.625	4.41666666666667
3.36363636363636	4.76923076923077	3.61904761904762	3.9	3.625	3.71428571428571	4	2.625	3.33333333333333	3.8	3.63636363636364	4	3.05882352941176	5.75	5.75	5.25	5.5	5.5	5	5.75	5.41666666666667
3.90909090909091	3.23076923076923	3.5952380952381	3.8	4.375	2.28571428571429	4	3.125	3.22222222222222	3.9	3.81818181818182	4	3.23529411764706	5.25	5	3.25	4.25	3	5	5.125	3.5
3.18181818181818	4.92307692307692	4.04761904761905	4.4	4.75	3	4.88888888888889	2.75	2.94444444444444	3.95	3.90909090909091	4	3.35294117647059	5.25	5	2	2.75	3	5	5.125	2.58333333333333
2.54545454545455	4.23076923076923	4.28571428571429	4.9	4.875	4.28571428571429	4.33333333333333	2.75	2.94444444444444	4.3	4.09090909090909	4.5	5.35294117647059	4.75	5	3.25	5.25	4.5	6.33333333333333	4.875	4.33333333333333
4	3.23076923076923	4.90476190476191	5.6	4.375	4.71428571428571	5.11111111111111	4.5	2.05555555555556	4	4	4	5.35294117647059	4.75	4.5	4.5	4.75	3.75	9	4.625	4.33333333333333
3.09090909090909	2.30769230769231	4.33333333333333	4.2	5.125	4.57142857142857	4.77777777777778	3.125	2.83333333333333	3.9	3.63636363636364	4.25	2.94117647058824	4.5	5	4.75	4.5	3.25	5.66666666666667	4.75	4.16666666666667
4.72727272727273	4.30769230769231	4.07142857142857	4.2	4	4.14285714285714	4.77777777777778	3	2.27777777777778	4.35	4.27272727272727	4.625	6	4.5	4.5	4.25	5	5	4	4.5	4.75
4.18181818181818	4	3.47619047619048	3.3	3.875	3.71428571428571	3.55555555555556	3.125	3.11111111111111	3.1	3.27272727272727	2.875	5	4	3.5	3.5	3.5	3.25	6	3.75	3.41666666666667
4.45454545454545	4.84615384615385	3.76190476190476	4.5	3.375	3.28571428571429	4	3.25	2.83333333333333	2.8	2.72727272727273	3	5.05882352941176	3.75	3.75	4.25	4.25	4.25	8	3.75	4.25
3.09090909090909	3.30769230769231	3.45238095238095	4.5	3.75	3	3.55555555555556	2	3.77777777777778	3.1	3	3.25	3.41176470588235	4.25	4.5	3.25	3.75	3.75	1	4.375	3.58333333333333
3.81818181818182	1.84615384615385	3.78571428571429	4.2	4	3.57142857142857	3.66666666666667	3.375	3.66666666666667	3.7	3.54545454545455	4	2.82352941176471	5.5	5.5	4.75	3.75	5	5	5.5	4.5
3.81818181818182	4.46153846153846	3.42857142857143	3.8	3.25	3	3.88888888888889	3	2.77777777777778	3.25	3.18181818181818	3.375	5.41176470588235	3.25	4.25	3.75	4.25	4	5	3.75	4
3.81818181818182	4.38461538461539	3.85714285714286	3.9	3.5	3.71428571428571	4.55555555555556	3.25	3.11111111111111	3.7	3.45454545454545	4	5.05882352941176	5.25	4.5	3.5	3.25	3.5	9	4.875	3.41666666666667
4.09090909090909	3.76923076923077	3.66666666666667	3.8	3.875	3.14285714285714	3.66666666666667	3.5	3.16666666666667	3.1	3.09090909090909	3.125	5.17647058823529	4	3.75	3.75	4	4	5.33333333333333	3.875	3.91666666666667
4.09090909090909	1.07692307692308	4.02380952380952	4.6	4.5	2.57142857142857	4.55555555555556	3.5	3	4	3.90909090909091	4.125	5.05882352941176	3.75	4.5	3.25	5	4	9	4.125	4.08333333333333
3.81818181818182	4.76923076923077	3.66666666666667	3.5	4.375	3.14285714285714	4	3	3.22222222222222	3.85	3.90909090909091	3.875	5.11764705882353	5	5	4.5	3.75	4.25	4.33333333333333	5	4.16666666666667
3.81818181818182	3.30769230769231	3.83333333333333	4.1	3.625	3.42857142857143	4.44444444444444	3.25	3.33333333333333	4.1	3.90909090909091	4.375	3.70588235294118	5	4.25	3	3.5	1.75	2	4.625	2.75
3.81818181818182	5	3.78571428571429	3.8	3.875	3.71428571428571	4.88888888888889	2.5	2	3.4	2.36363636363636	4.625	3.76470588235294	4.75	6	4	3.75	2.25	3.33333333333333	5.375	3.33333333333333
4.27272727272727	5.07692307692308	4.23809523809524	4.5	4.875	4.71428571428571	4.11111111111111	3.125	2.72222222222222	3.25	3.36363636363636	3.25	4.70588235294118	5.25	4.5	4.5	4.25	5.25	5	4.875	4.66666666666667
4.18181818181818	5.23076923076923	4.09523809523809	4.5	4.375	3.71428571428571	4.66666666666667	3	3.38888888888889	3.65	3.81818181818182	3.5	5.05882352941176	5	5.25	4	4.5	4.5	7	5.125	4.33333333333333
3.90909090909091	4.07692307692308	3.45238095238095	2.7	3.5	3.14285714285714	4.11111111111111	4.125	3.44444444444444	2.95	2.72727272727273	3	5.76470588235294	4.5	3.5	3.5	1.75	3.25	3.33333333333333	4	2.83333333333333
4.18181818181818	5.23076923076923	3.73809523809524	3.8	3.75	3.14285714285714	4.66666666666667	3.25	3.05555555555556	3.1	3.09090909090909	3.25	5.29411764705882	4.25	3.75	4.25	3.75	4.25	3	4	4.08333333333333
4.27272727272727	3.53846153846154	3.95238095238095	3.7	3.875	4	4.33333333333333	3.875	3.27777777777778	3	2.72727272727273	3.25	4.88235294117647	4.75	4.25	4.5	4.5	4.5	5	4.5	4.5
4.18181818181818	2.30769230769231	3.69047619047619	3.7	3.75	3.28571428571429	4.44444444444444	3.25	3	3	3	3	4.82352941176471	3	3	3.66666666666667	3.75	3.5	5	3	3.63636363636364
3.45454545454545	3.76923076923077	4.33333333333333	4.4	4.5	4.28571428571429	5	3.375	3.05555555555556	3.3	3	3.75	5.82352941176471	4.5	4.75	4.75	4.25	5.25	9	4.625	4.75
2.36363636363636	2.76923076923077	3.35714285714286	2.6	3.5	4.85714285714286	3.77777777777778	2.25	3.77777777777778	3.65	3.81818181818182	3.5	6.47058823529412	5	4.5	5	4.75	4.25	5	4.75	4.66666666666667
2.81818181818182	3.92307692307692	4.26190476190476	4.9	4.75	4.14285714285714	4.88888888888889	2.25	3.83333333333333	3	2.09090909090909	4.25	4.64705882352941	5	5	4.75	4.5	5	5	5	4.75
3.45454545454545	2.92307692307692	3.73809523809524	3.8	3.75	2.85714285714286	4.66666666666667	3.5	3	3.2	3.09090909090909	3.5	5.23529411764706	5	5	5	5	5	7	5	5
2.90909090909091	1.61538461538462	3.85714285714286	4.5	4.125	4	4	2.625	3.55555555555556	2.95	2	4.125	5.17647058823529	4	4.5	3.5	3.5	3.25	2.66666666666667	4.25	3.41666666666667
3.81818181818182	2.53846153846154	3.83333333333333	3.9	4	3	4.22222222222222	3.875	3.77777777777778	3.4	3	3.875	4.05882352941176	5.5	5.5	3.5	3.5	3.25	4	5.5	3.41666666666667
4.18181818181818	1.61538461538462	3.0952380952381	3.1	4	1.28571428571429	4.88888888888889	1.5	4.33333333333333	4.15	4.36363636363636	3.875	3.58823529411765	4.25	5.75	5	4.75	3.75	8	5	4.5
4.36363636363636	5.30769230769231	3.80952380952381	4.1	3.875	2.85714285714286	4.77777777777778	3.125	3.11111111111111	3.2	3.27272727272727	3.25	5	4.5	4.5	4.25	4.75	4.5	2	4.5	4.5
4	5.69230769230769	4.19047619047619	4.7	4.25	4	4.33333333333333	3.5	4	3.2	3	3.5	5.17647058823529	4.5	4.25	4.5	4.25	4.25	7	4.375	4.33333333333333
3.36363636363636	2.38461538461538	3.66666666666667	3.6	3.875	4.14285714285714	3.88888888888889	2.625	3.72222222222222	4	3.81818181818182	4.25	5.52941176470588	5.25	5	3.25	3	2.5	5	5.125	2.91666666666667
3.72727272727273	3.92307692307692	4.09523809523809	4.9	4.25	3.57142857142857	5	2.125	3.72222222222222	3.85	3.72727272727273	4	5.17647058823529	5	5.5	3	3.75	4	4.66666666666667	5.25	3.58333333333333
2.81818181818182	4.46153846153846	4.26190476190476	4.4	4.5	4	4.88888888888889	3.375	4.33333333333333	4.15	3.81818181818182	4.625	4	4.75	5.75	5	3	4.25	3.33333333333333	5.25	4.08333333333333
4.18181818181818	3.61538461538462	4.19047619047619	5	4.375	4.14285714285714	4.55555555555556	2.625	3.5	4	3.90909090909091	4.125	4.41176470588235	4.25	4.75	3.25	4.5	4.75	2	4.5	4.16666666666667
3.9	4.23076923076923	3.28571428571429	3	2.625	3.57142857142857	4.33333333333333	2.375	3	3.05263157894737	3	3.125	4.94117647058824	4	4	4.25	4.25	4	1.66666666666667	4	4.16666666666667
4.18181818181818	5.07692307692308	3.80952380952381	4.6	4.5	3.14285714285714	3.88888888888889	2.625	4.61111111111111	3.85	3.63636363636364	4	3.64705882352941	5.5	5	3.5	3.5	2.25	2.33333333333333	5.25	3.08333333333333
3.81818181818182	3.61538461538462	3.69047619047619	4.7	4	3.57142857142857	3.33333333333333	2.5	4.11111111111111	4.2	3.90909090909091	4.625	6.64705882352941	5.75	6	5	5	4.5	5.33333333333333	5.875	4.83333333333333
3.54545454545455	2.61538461538462	4.92857142857143	5	5.875	4.42857142857143	5.11111111111111	4.125	3.83333333333333	4.6	5	4.5	4.23529411764706	5.5	4.5	2.75	2.5	2.75	1.66666666666667	5	2.66666666666667
1.36363636363636	2.15384615384615	2.76190476190476	2.1	1.25	5.42857142857143	3.22222222222222	2	4.94444444444444	3.35	2.36363636363636	4.5	2.29411764705882	5.5	5.5	4	3	2.75	5	5.5	3.25
2.54545454545455	3.69230769230769	3.78571428571429	3.9	3.5	5	3.88888888888889	2.625	4.22222222222222	2.6	1.72727272727273	4	5.11764705882353	4.75	5.5	4.5	3.25	3.5	3.33333333333333	5.125	3.75
3.81818181818182	2.76923076923077	3.57142857142857	4.1	2.75	4.57142857142857	3.66666666666667	2.5	4.33333333333333	4	3.90909090909091	4.125	5.35294117647059	4.25	4.5	3.75	4.5	3.75	6.33333333333333	4.375	4
3.36363636363636	5.46153846153846	4.21428571428571	4.9	4.5	4.14285714285714	4.66666666666667	2.75	3.88888888888889	3.9	3.81818181818182	4	3.88235294117647	5.75	5.75	5.25	4	5	5.33333333333333	5.75	4.75
1.54545454545455	2.84615384615385	5.02380952380952	5.8	6	5.57142857142857	4.66666666666667	3	4.77777777777778	3.35	2.45454545454545	4.375	2.76470588235294	5.25	5	4.5	3.25	2.5	5	5.125	3.41666666666667
1.90909090909091	4	3.5952380952381	3.4	3	6	3.22222222222222	2.5	4.22222222222222	3.95	3.09090909090909	5	6.11764705882353	4.5	4.5	4	4.75	3.75	4	4.5	4.16666666666667
3	1.53846153846154	4	4.2	3.125	5.42857142857143	4.77777777777778	2.25	4.88888888888889	4.3	3.72727272727273	5	6.41176470588235	4.25	4.75	3.75	4.5	4.5	6.33333333333333	4.5	4.25
3.81818181818182	2.76923076923077	4.40476190476191	4.7	4.875	4.42857142857143	4	4.125	4.33333333333333	2.7	1.45454545454545	4.5	4.58823529411765	3.5	5	3.5	3.5	2	4.33333333333333	4.25	3
3.9	3.92307692307692	4	4.6	5	2.14285714285714	4.55555555555556	3.375	1.94444444444444	2.45	2.63636363636364	2.125	6.29411764705882	3.25	3	3	4	3.75	7	3.125	3.58333333333333
3.18181818181818	3.15384615384615	4.38095238095238	5.1	4.375	4.42857142857143	3.88888888888889	4	2.27777777777778	3.7	3.54545454545455	3.875	5.11764705882353	5.25	4.75	3.75	4.25	3.25	5	5	3.75
4.81818181818182	6.46153846153846	4.19047619047619	5.1	5	2.57142857142857	4.55555555555556	3.25	1.83333333333333	3.75	3.72727272727273	3.75	3.70588235294118	6	4	3.75	3.25	6	4	5	4.33333333333333
3.09090909090909	1.92307692307692	4.02380952380952	4.6	4.375	4.57142857142857	3.11111111111111	3.5	3.05555555555556	3.1	2.72727272727273	3.625	4.64705882352941	5.75	5.25	4.75	4.25	3.75	1.33333333333333	5.5	4.25
3.36363636363636	3.61538461538462	4.42857142857143	4.7	4	4.57142857142857	5.33333333333333	3.125	3.16666666666667	3.85	3.72727272727273	4	4.82352941176471	4.5	5.25	3	4.5	3	6	4.875	3.5
3.81818181818182	3.61538461538462	3.5952380952381	3.8	2.875	3.28571428571429	3.88888888888889	4	2.88888888888889	3.3	3.36363636363636	3.125	4.70588235294118	5	1.5	3.75	4	3.25	5.66666666666667	3.25	3.66666666666667
2.54545454545455	2.30769230769231	4.04761904761905	4	4.875	3.85714285714286	4	3.5	3.11111111111111	3.6	3.45454545454545	3.75	3.47058823529412	4.75	4.25	3.25	3.5	2.75	3	4.5	3.16666666666667
2.63636363636364	6.07692307692308	3.38095238095238	2.9	4	3.14285714285714	3.88888888888889	3.375	3.55555555555556	3.75	3.45454545454545	4	5	5	5	2.75	2.25	2.25	3	5	2.41666666666667
4.54545454545455	5.76923076923077	4.57142857142857	4.4	5.625	2.42857142857143	5.55555555555556	4.5	1.94444444444444	3.7	3.63636363636364	4	6.29411764705882	4.5	6	3.5	3.5	4	7	5.25	3.66666666666667
3.72727272727273	2.76923076923077	3.61904761904762	4.2	3.625	2.71428571428571	4.66666666666667	2.5	3	2.84210526315789	3	2.71428571428571	5.17647058823529	5.5	5.5	5.5	5.25	5	4	5.5	5.25
4	4.76923076923077	3.75609756097561	4	3.375	3.28571428571429	4	4.125	3.16666666666667	3.22222222222222	3.3	3	5.17647058823529	3.25	4.5	3.5	4	4.5	6.33333333333333	3.875	4
4.63636363636364	5.69230769230769	3.35714285714286	3.8	4.125	1.85714285714286	4.11111111111111	2.375	3.11111111111111	3.95	4	3.875	4.47058823529412	4.75	5.75	3.5	4.25	3.75	5	5.25	3.83333333333333
4.22222222222222	6.30769230769231	3.5952380952381	4.5	3.5	2.71428571428571	3.88888888888889	3.125	3.16666666666667	3.4	3	3.75	3.82352941176471	4	4.5	4.25	4	3.5	5.66666666666667	4.25	3.91666666666667
3.36363636363636	5.53846153846154	4.47619047619048	4.6	4.375	4.71428571428571	4.77777777777778	4	2.94444444444444	3.95	3.90909090909091	4	4.17647058823529	6	5.75	5.75	6	6	5	5.875	5.91666666666667
3	2.15384615384615	4.04761904761905	4.3	4.625	4.57142857142857	4.11111111111111	2.625	3.94444444444444	3.9	3.27272727272727	4.75	5.17647058823529	5	5.25	3.25	2.5	2.75	5	5.125	2.83333333333333
3.09090909090909	5.15384615384615	4.16666666666667	4.5	4.5	3.85714285714286	4	3.875	3.22222222222222	3.8	3.09090909090909	4.625	5.64705882352941	5.25	5.75	4.25	4	3.75	8	5.5	4
1	5.46153846153846	5.23809523809524	5.8	5.625	5.42857142857143	5.22222222222222	3.75	4.11111111111111	4.65	4.36363636363636	5	2.52941176470588	3	4.5	3.25	1.75	1	1.33333333333333	3.75	2
3.09090909090909	3.84615384615385	5.19047619047619	5.3	6	4.42857142857143	5.77777777777778	4.25	4.05555555555556	4.2	4.45454545454545	3.875	6.11764705882353	5	5.5	4	4.25	4.25	2.66666666666667	5.25	4.16666666666667
3.90909090909091	4.69230769230769	3.76190476190476	4	3.75	3.57142857142857	4	3.25	3.11111111111111	3.3	3.09090909090909	3.625	5.17647058823529	5	4.66666666666667	4	4	4.25	5	4.85714285714286	4.08333333333333
4.18181818181818	4.53846153846154	3.83333333333333	4.1	4	3.28571428571429	4	3.625	3.33333333333333	3.35	3.36363636363636	3.5	5.05882352941176	4.25	4	4.25	4.25	3.75	6	4.125	4.08333333333333
4.36363636363636	2.92307692307692	3.76190476190476	4	3.75	3	4.44444444444444	3.375	3.11111111111111	3.1	3.09090909090909	3.25	5.17647058823529	4.5	4.5	5	5	5	7	4.5	5
3.09090909090909	4.30769230769231	3.9047619047619	4.8	4.125	3.57142857142857	4	2.5	3.83333333333333	3.35	3.18181818181818	3.75	4.94117647058824	5.5	5	4.25	5.25	4.75	2	5.25	4.75
3.18181818181818	2	3.88095238095238	4.5	3.875	3.57142857142857	4.44444444444444	2.5	4	3.65	3.36363636363636	4	5	3.25	5	3.75	4.5	4	7	4.125	4.08333333333333
3.81818181818182	3	2.38095238095238	2.3	2.125	2.71428571428571	2.66666666666667	2.125	3.77777777777778	3.95	3.90909090909091	4	6.11764705882353	4.5	4.25	4.5	3.75	3	6.66666666666667	4.375	3.75
4.81818181818182	4.92307692307692	3.71428571428571	3.8	4	2.28571428571429	4.44444444444444	3.875	4	4.55	4.72727272727273	4.375	5.82352941176471	4.5	4.25	3.5	3.5	3	5.66666666666667	4.375	3.33333333333333
2.63636363636364	2.46153846153846	2.5952380952381	2.2	2.125	4	3	1.875	3.88888888888889	3.45	2.90909090909091	4.125	2.47058823529412	5.5	5.75	2.75	1.75	2	2	5.625	2.16666666666667
2.81818181818182	3	3.83333333333333	4	4.125	4	4.11111111111111	2.625	4	3.8	3.63636363636364	4	2.82352941176471	6	6	4.25	4	5	5	6	4.41666666666667
4.54545454545455	2.61538461538462	3.42857142857143	3.4	3.75	1.85714285714286	4.33333333333333	3.5	3.05555555555556	4.05	4	4.125	4.88235294117647	5.25	4.75	4.25	4	4.75	2	5	4.33333333333333
3.63636363636364	1.76923076923077	3.88095238095238	3.6	3.75	4.57142857142857	4.11111111111111	3.375	3.72222222222222	4.05	3.81818181818182	4.25	2.64705882352941	5.25	4.75	2.25	2.75	1.25	2	5	2.08333333333333
4.90909090909091	6.23076923076923	4.04761904761905	4.5	4.125	2.85714285714286	5.55555555555556	2.625	2.5	3.68421052631579	3.7	4	5	4.75	5.5	5.5	5.25	5.5	2.33333333333333	5.125	5.41666666666667
2.81818181818182	2.30769230769231	4.09523809523809	4.7	4.25	4.57142857142857	4.11111111111111	2.875	4.44444444444444	3.95	3.90909090909091	3.875	4.64705882352941	4.25	5	5	4	5	3.66666666666667	4.625	4.66666666666667
3.63636363636364	4.46153846153846	3.73809523809524	4.2	4	3.85714285714286	3.33333333333333	3	4.11111111111111	3.7	3.63636363636364	3.75	2.29411764705882	4.75	5.25	3	1.75	3	1.33333333333333	5	2.58333333333333
3.81818181818182	3.38461538461538	3.66666666666667	3.9	3.75	2.71428571428571	4.88888888888889	2.625	3.66666666666667	3.25	2.81818181818182	3.75	5.05882352941176	3.75	5	3	3.5	2.25	4	4.375	2.91666666666667
2.90909090909091	4.69230769230769	4.35714285714286	4.4	4	4	4.66666666666667	4.375	3.88888888888889	3.9	3.54545454545455	4.25	5.76470588235294	1.5	2.5	3.25	2.5	1.25	4.66666666666667	2	2.33333333333333
2.72727272727273	2.84615384615385	4.54761904761905	5	5	4.71428571428571	4.88888888888889	3	4	3.8	3.63636363636364	4	2.88235294117647	6	6	4	4.25	4.5	5	6	4.25
3.18181818181818	3.38461538461538	4.47619047619048	5	5	4.57142857142857	4.88888888888889	2.75	3.77777777777778	3.7	3.45454545454545	4	3.64705882352941	4.5	5	4.5	3.75	4	4	4.75	4.08333333333333
2	4.30769230769231	4.23809523809524	3.9	5	4.85714285714286	3.88888888888889	3.75	3.5	3.1	2.18181818181818	4.25	6.52941176470588	3.25	5	4.5	4.5	2	8.66666666666667	4.125	3.66666666666667
3	4.23076923076923	5.02380952380952	5.9	5.75	5.14285714285714	4.55555555555556	3.75	3.5	4.15	3.90909090909091	4.5	4.76470588235294	5.25	5.75	4	4.25	5	5.33333333333333	5.5	4.41666666666667
1.81818181818182	2.38461538461538	4.47619047619048	5.4	4.375	5.42857142857143	3.33333333333333	3.75	4.27777777777778	3.8	3.54545454545455	4.25	6.47058823529412	4.25	5	3.25	4.5	6	8.66666666666667	4.625	4.58333333333333
2.72727272727273	1.15384615384615	3.76190476190476	4.6	3.25	5.28571428571429	2.88888888888889	2.375	4.5	3.5	3.09090909090909	4	5.35294117647059	5.25	5.75	5.25	4.5	4.75	5	5.5	4.83333333333333
3.45454545454545	2.23076923076923	4.5	5.5	5	3.28571428571429	5.44444444444444	2.5	4.27777777777778	3.95	3.72727272727273	4.25	1.35294117647059	5.5	6	2.33333333333333	1.25	5	1	5.75	2.90909090909091
4.54545454545455	4.92307692307692	4.02380952380952	4.3	4.375	3	5.11111111111111	3.25	2.72222222222222	3.26315789473684	3	3.5	5.47058823529412	4.5	4.75	5	4.25	4.75	4.66666666666667	4.625	4.66666666666667
4.18181818181818	5.07692307692308	3.73809523809524	3.9	3.5	3.28571428571429	4.55555555555556	3.375	3	3	2.90909090909091	3.125	5.11764705882353	4	5	4.25	4	4.75	6.33333333333333	4.5	4.33333333333333
2.63636363636364	2.53846153846154	3.21428571428571	2.8	2.5	4.14285714285714	4.44444444444444	2.375	4.44444444444444	4.1	4.09090909090909	4.125	4.41176470588235	5.5	6	4	4.25	3.75	4	5.75	4
2.09090909090909	2.46153846153846	4.47619047619048	5.1	4.875	4.85714285714286	4.44444444444444	3	4.72222222222222	3.4	3	3.875	7.35294117647059	4.75	5	3.75	4.5	3.5	5.66666666666667	4.875	3.91666666666667
1.72727272727273	2.30769230769231	2.9047619047619	2.5	1.625	5.57142857142857	3.55555555555556	1.25	4.66666666666667	2.75	1.72727272727273	4	4.82352941176471	5.25	5.25	3.5	2	3.5	3.33333333333333	5.25	3
3.90909090909091	3.69230769230769	3.61904761904762	4.4	3.25	4.71428571428571	2.77777777777778	2.75	3.22222222222222	2.9	2.63636363636364	3.25	5.70588235294118	3	4.5	3.25	2.75	2.75	6.66666666666667	3.75	2.91666666666667
4.27272727272727	2.76923076923077	4.61904761904762	5.7	4.25	4.42857142857143	4.66666666666667	3.5	2.22222222222222	3.7	3.36363636363636	4.375	5.64705882352941	5	3.75	4.25	5.25	3.75	4.33333333333333	4.375	4.41666666666667
4.45454545454545	6.61538461538462	3.52380952380952	3.4	5.25	2.14285714285714	3.44444444444444	3.625	1.16666666666667	2.6	2	3.5	4.05882352941176	5.5	5.75	5.25	4	5.25	2	5.625	4.83333333333333
4.72727272727273	6.07692307692308	4.23809523809524	5.1	4.875	2.71428571428571	4.66666666666667	3.25	2.5	4.4	4.45454545454545	4.25	4.64705882352941	5	6	2.5	5	6	3	5.5	4.5
3.45454545454545	3.15384615384615	3.9047619047619	4.5	4.125	4.42857142857143	3.11111111111111	3	2.77777777777778	3.75	3.54545454545455	4	6.88235294117647	4.75	4.25	4.25	4.75	4.5	9	4.5	4.5
2.45454545454545	2.15384615384615	4.69047619047619	5.3	5.125	4.14285714285714	5.22222222222222	3.375	1.72222222222222	3.55	3.18181818181818	4	5.76470588235294	5.25	5	4.75	4	4	5.33333333333333	5.125	4.25
3.63636363636364	3.07692307692308	4.66666666666667	5.4	4.625	4.85714285714286	4.77777777777778	3.375	1.83333333333333	3.3	2.72727272727273	4	4.52941176470588	4	4.25	3.5	3.25	2.25	1	4.125	3
4.18181818181818	6	3.80952380952381	4	4	3.28571428571429	4.22222222222222	3.25	2.5	3.68421052631579	3.54545454545455	4	5.23529411764706	5	4.75	3.75	4.25	4	5.33333333333333	4.875	4
3.54545454545455	5.53846153846154	3.71428571428571	4.6	3.75	2.42857142857143	4.66666666666667	2.625	3.22222222222222	3.8	3.36363636363636	4.375	5.82352941176471	5.25	5.25	5.75	3.5	3	5	5.25	4.08333333333333
3	4.92307692307692	4.69047619047619	5	5.125	4.57142857142857	4.55555555555556	4	2.5	3.38888888888889	3.1	3.71428571428571	5.88235294117647	5	4.25	4.75	4.75	4.75	5	4.625	4.75
4.45454545454545	6.07692307692308	3.71428571428571	4	3.75	3.14285714285714	4.66666666666667	2.875	2.94444444444444	3.15789473684211	3.2	3.25	4.82352941176471	5	4.5	5	5	5	2	4.75	5
3.81818181818182	5.23076923076923	4.61904761904762	5.1	5.75	3.42857142857143	5	3.5	3.38888888888889	3.44444444444444	3	4	4.29411764705882	4.75	5.25	5.25	5	5	5	5	5.08333333333333
3.09090909090909	2.61538461538462	4.64285714285714	5	5	5	4.66666666666667	3.5	3.66666666666667	3.75	3.90909090909091	3.5	3.47058823529412	5.5	6	5	4.5	3.25	3.66666666666667	5.75	4.25
4.45454545454545	5.30769230769231	3.42857142857143	3.6	3.75	3.28571428571429	3.66666666666667	2.5	3.22222222222222	3	3.18181818181818	2.875	4.94117647058824	5.25	4.5	4.75	4.5	5.25	5	4.875	4.83333333333333
3.18181818181818	2.61538461538462	3.52380952380952	3.6	3.375	4.57142857142857	3.55555555555556	2.625	4.27777777777778	4.1	4	4.25	5.29411764705882	4	5.25	5	3.75	5	4	4.625	4.58333333333333
1.81818181818182	2.07692307692308	3.83333333333333	4.2	3.125	5.57142857142857	3.11111111111111	3.375	3.88888888888889	3.35	2.90909090909091	3.875	4	5.25	5.25	3	4.25	5	8	5.25	4.08333333333333
4.54545454545455	5.69230769230769	3.85714285714286	4.1	3.875	2.85714285714286	5	3.125	3	3.2	3.09090909090909	3.5	5.17647058823529	5	5	5	5	5	8	5	5
3.90909090909091	5.69230769230769	4.33333333333333	5.4	5.625	3.85714285714286	3.88888888888889	2.625	4	4.1	4.09090909090909	4.125	4.64705882352941	5	5.5	4.5	5	4.75	7.33333333333333	5.25	4.75
2.18181818181818	1	3.97619047619048	5.5	2.875	4.85714285714286	3.55555555555556	2.5	4.5	4.2	3.81818181818182	4.75	6.70588235294118	4.75	5.25	3.25	3.75	2.25	2	5	3.08333333333333
3.90909090909091	4.23076923076923	3.0952380952381	3	2.75	2.85714285714286	3.66666666666667	3.125	3.38888888888889	3.15	3.09090909090909	3.25	5.11764705882353	4	3	3.5	3.75	2.25	7.33333333333333	3.5	3.16666666666667
4.45454545454545	5.53846153846154	3.71428571428571	4.4	3.25	3	4.55555555555556	3	2.94444444444444	3.05	2.72727272727273	3.625	5.41176470588235	5.5	4.75	4.25	4	4	7.33333333333333	5.125	4.08333333333333
1.63636363636364	1.84615384615385	3.47619047619048	2.7	2.75	5.42857142857143	3.11111111111111	3.625	4.55555555555556	3.15	2.45454545454545	4	7.11764705882353	4	3.75	4	4.5	4.75	8.33333333333333	3.875	4.41666666666667
2.18181818181818	2.30769230769231	3.5952380952381	3.2	3.25	5.57142857142857	3.22222222222222	3	4.66666666666667	3.4	2.72727272727273	4.25	7.41176470588235	4.25	3.5	4	4.5	4.25	8.33333333333333	3.875	4.25
4.54545454545455	5.92307692307692	3.92857142857143	4	4.375	3.14285714285714	4.88888888888889	2.875	3.11111111111111	3.1	3	3.5	5.11764705882353	5.75	5	4.75	4.25	4.25	7.33333333333333	5.375	4.41666666666667
3.09090909090909	4	3.80952380952381	4.1	3.5	3	5.55555555555556	2.375	3.5	4.55	4.36363636363636	4.75	5.11764705882353	5.5	5	3.5	2	3.5	1.66666666666667	5.25	3
2.90909090909091	2.07692307692308	4.26190476190476	4.9	4.75	5	4.11111111111111	2.375	4.33333333333333	3.95	3.90909090909091	4	3.52941176470588	5.5	5.5	4.5	5	4	2	5.5	4.45454545454545
3.36363636363636	1.61538461538462	3.19047619047619	3.2	3.125	3.57142857142857	4.22222222222222	1.625	4.88888888888889	4.3	4.27272727272727	4.25	1.88235294117647	5.5	5.75	2.25	2	1.25	2.33333333333333	5.625	1.83333333333333
2	1	4.30952380952381	4.5	4.375	4.28571428571429	4.66666666666667	3	4.44444444444444	4.2	3.63636363636364	4.875	2.41176470588235	6	6	4.75	5.25	5.25	9	6	5.08333333333333
3.09090909090909	3.61538461538462	5	5.8	5.25	6	4.66666666666667	3.125	4.16666666666667	2.8	1.09090909090909	4.875	7.47058823529412	5.75	6	5.75	4.25	4.75	3	5.875	4.91666666666667
3.90909090909091	5.46153846153846	4.33333333333333	4.4	4.75	4.85714285714286	4.55555555555556	2.875	2.66666666666667	4.15	3.90909090909091	4.375	5.35294117647059	5.75	5.5	4.25	4	5.25	5	5.625	4.5
2.45454545454545	2.07692307692308	3.85714285714286	5.3	3.875	4.14285714285714	3.88888888888889	1.5	4	3.25	3.18181818181818	3.375	5	1.75	2.25	2.25	2.5	1	5	2	1.91666666666667
3.27272727272727	5.07692307692308	4.80952380952381	5	5.75	4.71428571428571	5.55555555555556	2.875	4.38888888888889	3.6	3.36363636363636	3.875	7.58823529411765	4	5.75	5.25	5.5	4.75	8	4.875	5.16666666666667
2.63636363636364	4.92307692307692	4.26190476190476	5.3	2.625	6	3.55555555555556	3.625	3.05555555555556	3.2	2.09090909090909	4.5	7.82352941176471	3.25	4.25	4	3.25	6	4.33333333333333	3.75	4.41666666666667
2.36363636363636	1.46153846153846	2.95238095238095	3.1	2.25	4.85714285714286	2.55555555555556	1.875	3.94444444444444	2.55	2	3.375	3.17647058823529	2.5	4.75	2.5	1	2.25	1	3.625	1.91666666666667
2.63636363636364	2.15384615384615	4.23809523809524	4.2	4.5	5.28571428571429	3.77777777777778	3.75	4.44444444444444	3.75	3.36363636363636	4.25	6.41176470588235	5.25	4.75	2	4	4.5	8	5	3.5
3	3.61538461538462	3.66666666666667	4.4	4.125	3.42857142857143	4	2.25	4.22222222222222	3.85	3.45454545454545	4.375	5	5	5.5	4.25	3.5	4.75	2.33333333333333	5.25	4.16666666666667
3.81818181818182	1.92307692307692	3.80952380952381	4.8	3.25	4.28571428571429	3.44444444444444	2.75	3.94444444444444	4	4	4	4.52941176470588	4.75	5	4	4	3.25	4.33333333333333	4.875	3.75
3.36363636363636	1.23076923076923	4.64285714285714	5.2	5	4.57142857142857	4.77777777777778	3.375	3.88888888888889	3.9	3.54545454545455	4.25	6.70588235294118	5.5	5.75	5.25	6	6	8.33333333333333	5.625	5.75
3.81818181818182	5.46153846153846	3.88095238095238	4.3	4.125	3.28571428571429	4.88888888888889	2.375	3.77777777777778	4.15	3.90909090909091	4.5	5.64705882352941	4.25	5.5	5.75	4.5	4.5	7	4.875	4.91666666666667
4.36363636363636	4.76923076923077	3.95238095238095	4.5	3.875	2.71428571428571	5.11111111111111	3.125	2.83333333333333	3.15	2.90909090909091	3.5	5.23529411764706	4.75	5.25	4.75	5.25	4.75	6.33333333333333	5	4.91666666666667
3.81818181818182	3.53846153846154	3.73809523809524	5	3.75	5.57142857142857	1.66666666666667	2.375	3.83333333333333	3.2	2.81818181818182	3.5	4.11764705882353	5.5	4	3.75	4	3	5	4.85714285714286	3.58333333333333
1.90909090909091	6.53846153846154	5.80952380952381	6	5.375	6	6	5.625	1.44444444444444	2.84210526315789	2.6	3	7.11764705882353	3.75	1.33333333333333	3.75	6	6	9	2.71428571428571	5.25
2.54545454545455	3.69230769230769	3.54761904761905	2.7	2.875	5	5	2	4.77777777777778	3.65	2.81818181818182	4.625	4.88235294117647	6	6	4.25	3.5	3.25	3.66666666666667	6	3.66666666666667
3.90909090909091	2.15384615384615	4.11904761904762	5	3.875	5	4	2.25	4.33333333333333	3.9	3.81818181818182	4	5	5	5.25	2.75	2.5	2.25	5.66666666666667	5.125	2.5
3.72727272727273	5	4.14285714285714	4.6	4.25	3.42857142857143	4.88888888888889	3.25	3.22222222222222	3.25	3	3.625	5.17647058823529	4.75	4.75	4.5	5	4.5	8	4.75	4.66666666666667
2.81818181818182	7	3.5	3.3	3.125	3.57142857142857	4.33333333333333	3.25	3.55555555555556	4.2	3.81818181818182	4.625	6.47058823529412	5.25	4.5	4.5	2.5	2.25	8	4.875	3.08333333333333
2.90909090909091	1.30769230769231	4.04761904761905	4.1	3.5	5.42857142857143	4.44444444444444	2.75	4.5	4.3	3.72727272727273	5	4.76470588235294	6	6	4.25	2.75	1	4.66666666666667	6	2.66666666666667
