# Supplementary material for: Moral “foundations” as the product of motivated social cognition: Empathy and other psychological underpinnings of ideological divergence in “individualizing” and “binding” concerns
Source: PLoS One. 2020 Nov 10;15(11):e0241144. doi: 10.1371/journal.pone.0241144 (PMC7654778; doi:10.1371/journal.pone.0241144)
Supplement: S1 Data — (ZIP) [file pone.0241144.s001.zip › study1_saturatedModel.inp]

TITLE: 
    SaturatedM1

DATA: 
    FILE IS SJ_MFT_2011cleanedForMPlus.dat;
    FORMAT IS FREE;     

VARIABLE: 
    NAMES ARE DeathAnx NClosure NCog
    Empathy ESJ Harm Fair Ingroup Auth Purity libcon Indiv Binding;
    USEVARIABLES ARE DeathAnx NClosure NCog Empathy ESJ libcon Indiv Binding;

ANALYSIS: 
    TYPE IS GENERAL;
    ESTIMATOR IS ML; !maximum liklihood estimation procedure
    ITERATIONS = 1000; !the max # of times it will try to estimate the best possible coefficients before it gives up
    CONVERGENCE = 0.00005;
    BOOTSTRAP = 5000; !the # of bootstraps (i.e., resamples) if you are testing an indirect effect

MODEL: 
    libcon on ESJ Indiv Binding Empathy NClosure NCog DeathAnx; 
    ESJ on Indiv Binding Empathy NClosure NCog 
    DeathAnx ;
    Indiv on Empathy NClosure NCog DeathAnx ;
    Binding on Empathy NClosure NCog DeathAnx ;
    
    Indiv with Binding; 
    Empathy with NClosure;
    Empathy with NCog;
    Empathy with DeathAnx;
    NClosure with NCog;
    NClosure with DeathAnx;
    NCog with DeathAnx;

    Model indirect: libcon IND Indiv Empathy;
    Model indirect: libcon IND ESJ Indiv Empathy;
    Model indirect: libcon IND Binding Empathy;
    Model indirect: libcon IND ESJ Binding Empathy;

    Model indirect: libcon IND Indiv NClosure;
    Model indirect: libcon IND ESJ Indiv NClosure;
    Model indirect: libcon IND Binding NClosure;
    Model indirect: libcon IND ESJ Binding NClosure;

    Model indirect: libcon IND Indiv NCog;
    Model indirect: libcon IND ESJ Indiv NCog;
    Model indirect: libcon IND Binding NCog;
    Model indirect: libcon IND ESJ Binding NCog;
    
    Model indirect: libcon IND Indiv DeathAnx;
    Model indirect: libcon IND ESJ Indiv DeathAnx;
    Model indirect: libcon IND Binding DeathAnx;
    Model indirect: libcon IND ESJ Binding DeathAnx;

    Model indirect: ESJ IND Indiv Empathy;
    Model indirect: ESJ IND Indiv NClosure;
    Model indirect: ESJ IND Indiv NCog;
    Model indirect: ESJ IND Indiv DeathAnx;

    Model indirect: ESJ IND Binding Empathy;
    Model indirect: ESJ IND Binding NClosure;
    Model indirect: ESJ IND Binding NCog;
    Model indirect: ESJ IND Binding DeathAnx;
    
OUTPUT: 
    SAMPSTAT RESIDUAL STANDARDIZED CINTERVAL (BCBOOTSTRAP); !sample statistics, residuals, stadardized estimates, and confidence intervals
    !bias corrected bootstrapped CIs take into consideration that there will be nonindependence in the resamples because the same person
    !can be chosen more than once in a bootstrapped sample (e.g., person 1 can appear multiple times in a single boostrapped sample)
    !this can inflate the standard error of the indirect effect estimate and the bias corrected CI uses an adjustment factor to account for this


!DON'T FORGET TO PUT A SEMICOLON AFTER EACH COMMAND!
