# Supplementary material for: Moral “foundations” as the product of motivated social cognition: Empathy and other psychological underpinnings of ideological divergence in “individualizing” and “binding” concerns
Source: PLoS One. 2020 Nov 10;15(11):e0241144. doi: 10.1371/journal.pone.0241144 (PMC7654778; doi:10.1371/journal.pone.0241144)
Supplement: S1 Data — (ZIP) [file pone.0241144.s001.zip › study1_saturatedmodel.out]

Mplus VERSION 7.3
MUTHEN & MUTHEN
01/10/2016   4:16 PM

INPUT INSTRUCTIONS

  TITLE:
      SaturatedM1

  DATA:
      FILE IS SJ_MFT_2011cleanedForMPlus.dat;
      FORMAT IS FREE;

  VARIABLE:
      NAMES ARE DeathAnx NClosure NCog
      Empathy ESJ Harm Fair Ingroup Auth Purity libcon Indiv Binding;
      USEVARIABLES ARE DeathAnx NClosure NCog Empathy ESJ libcon Indiv Binding;

  ANALYSIS:
      TYPE IS GENERAL;
      ESTIMATOR IS ML; !maximum liklihood estimation procedure
      ITERATIONS = 1000; !the max # of times it will try to estimate the best possible coeff
      CONVERGENCE = 0.00005;
      BOOTSTRAP = 5000; !the # of bootstraps (i.e., resamples) if you are testing an indirec

  MODEL:
      libcon on ESJ Indiv Binding Empathy NClosure NCog DeathAnx;
      ESJ on Indiv Binding Empathy NClosure NCog
      DeathAnx ;
      Indiv on Empathy NClosure NCog DeathAnx ;
      Binding on Empathy NClosure NCog DeathAnx ;

      Indiv with Binding;
      Empathy with NClosure;
      Empathy with NCog;
      Empathy with DeathAnx;
      NClosure with NCog;
      NClosure with DeathAnx;
      NCog with DeathAnx;

      Model indirect: libcon IND Indiv Empathy;
      Model indirect: libcon IND ESJ Indiv Empathy;
      Model indirect: libcon IND Binding Empathy;
      Model indirect: libcon IND ESJ Binding Empathy;

      Model indirect: libcon IND Indiv NClosure;
      Model indirect: libcon IND ESJ Indiv NClosure;
      Model indirect: libcon IND Binding NClosure;
      Model indirect: libcon IND ESJ Binding NClosure;

      Model indirect: libcon IND Indiv NCog;
      Model indirect: libcon IND ESJ Indiv NCog;
      Model indirect: libcon IND Binding NCog;
      Model indirect: libcon IND ESJ Binding NCog;

      Model indirect: libcon IND Indiv DeathAnx;
      Model indirect: libcon IND ESJ Indiv DeathAnx;
      Model indirect: libcon IND Binding DeathAnx;
      Model indirect: libcon IND ESJ Binding DeathAnx;

      Model indirect: ESJ IND Indiv Empathy;
      Model indirect: ESJ IND Indiv NClosure;
      Model indirect: ESJ IND Indiv NCog;
      Model indirect: ESJ IND Indiv DeathAnx;

      Model indirect: ESJ IND Binding Empathy;
      Model indirect: ESJ IND Binding NClosure;
      Model indirect: ESJ IND Binding NCog;
      Model indirect: ESJ IND Binding DeathAnx;

  OUTPUT:
      SAMPSTAT RESIDUAL STANDARDIZED CINTERVAL (BCBOOTSTRAP); !sample statistics, residuals,
      !bias corrected bootstrapped CIs take into consideration that there will be nonindepen
      !can be chosen more than once in a bootstrapped sample (e.g., person 1 can appear mult
      !this can inflate the standard error of the indirect effect estimate and the bias corr


  !DON'T FORGET TO PUT A SEMICOLON AFTER EACH COMMAND!


*** WARNING
  Input line exceeded 90 characters. Some input may be truncated.
      ITERATIONS = 1000; !the max # of times it will try to estimate the best possible coeffi
*** WARNING
  Input line exceeded 90 characters. Some input may be truncated.
      BOOTSTRAP = 5000; !the # of bootstraps (i.e., resamples) if you are testing an indirect
*** WARNING
  Input line exceeded 90 characters. Some input may be truncated.
      !bias corrected bootstrapped CIs take into consideration that there will be nonindepend
*** WARNING
  Input line exceeded 90 characters. Some input may be truncated.
      !can be chosen more than once in a bootstrapped sample (e.g., person 1 can appear multi
*** WARNING
  Input line exceeded 90 characters. Some input may be truncated.
      !this can inflate the standard error of the indirect effect estimate and the bias corre
   5 WARNING(S) FOUND IN THE INPUT INSTRUCTIONS


SaturatedM1

SUMMARY OF ANALYSIS

Number of groups                                                 1
Number of observations                                         219

Number of dependent variables                                    4
Number of independent variables                                  4
Number of continuous latent variables                            0

Observed dependent variables

  Continuous
   ESJ         LIBCON      INDIV       BINDING

Observed independent variables
   DEATHANX    NCLOSURE    NCOG        EMPATHY


Estimator                                                       ML
Information matrix                                        OBSERVED
Maximum number of iterations                                  1000
Convergence criterion                                    0.500D-04
Maximum number of steepest descent iterations                   20
Number of bootstrap draws
    Requested                                                 5000
    Completed                                                 5000

Input data file(s)
  SJ_MFT_2011cleanedForMPlus.dat

Input data format  FREE


SAMPLE STATISTICS


     SAMPLE STATISTICS


           Means
              ESJ           LIBCON        INDIV         BINDING       DEATHANX
              ________      ________      ________      ________      ________
      1         4.839         4.670         3.636         2.808         4.876


           Means
              NCLOSURE      NCOG          EMPATHY
              ________      ________      ________
      1         3.715         3.327         3.853


           Covariances
              ESJ           LIBCON        INDIV         BINDING       DEATHANX
              ________      ________      ________      ________      ________
 ESJ            0.798
 LIBCON         0.671         3.154
 INDIV         -0.133        -0.150         0.455
 BINDING        0.284         0.473         0.054         0.652
 DEATHANX       0.164         0.147         0.048         0.281         2.584
 NCLOSURE       0.072         0.150         0.042         0.096         0.135
 NCOG          -0.136        -0.225         0.033        -0.159        -0.118
 EMPATHY       -0.035        -0.048         0.101         0.030         0.040


           Covariances
              NCLOSURE      NCOG          EMPATHY
              ________      ________      ________
 NCLOSURE       0.200
 NCOG          -0.106         0.357
 EMPATHY        0.012         0.035         0.145


           Correlations
              ESJ           LIBCON        INDIV         BINDING       DEATHANX
              ________      ________      ________      ________      ________
 ESJ            1.000
 LIBCON         0.423         1.000
 INDIV         -0.220        -0.125         1.000
 BINDING        0.394         0.330         0.100         1.000
 DEATHANX       0.114         0.051         0.044         0.217         1.000
 NCLOSURE       0.180         0.189         0.140         0.267         0.188
 NCOG          -0.255        -0.212         0.083        -0.329        -0.123
 EMPATHY       -0.102        -0.071         0.392         0.098         0.066


           Correlations
              NCLOSURE      NCOG          EMPATHY
              ________      ________      ________
 NCLOSURE       1.000
 NCOG          -0.398         1.000
 EMPATHY        0.071         0.154         1.000


UNIVARIATE HIGHER-ORDER MOMENT DESCRIPTIVE STATISTICS


     UNIVARIATE HIGHER-ORDER MOMENT DESCRIPTIVE STATISTICS

         Variable/         Mean/     Skewness/   Minimum/ % with                Percentiles
        Sample Size      Variance    Kurtosis    Maximum  Min/Max      20%/60%    40%/80%    Median

     ESJ                   4.839      -0.549       1.235    0.46%       4.235      4.706      4.882
             219.000       0.798       1.811       7.294    0.46%       5.118      5.529
     LIBCON                4.670       0.171       1.000    1.83%       3.000      4.000      4.333
             219.000       3.154      -0.584       9.000    0.91%       5.333      6.000
     INDIV                 3.636      -1.103       0.000    0.46%       3.125      3.500      3.625
             219.000       0.455       3.311       5.000    0.46%       3.875      4.250
     BINDING               2.808       0.413       0.417    0.46%       2.167      2.667      2.833
             219.000       0.652       3.719       7.000    0.46%       3.000      3.417
     DEATHANX              4.876       0.131       1.000    1.37%       3.667      4.333      5.000
             219.000       2.584      -0.182       9.000    0.46%       5.333      6.333
     NCLOSURE              3.715       0.253       2.167    0.46%       3.381      3.595      3.667
             219.000       0.200       0.576       5.071    0.46%       3.786      4.048
     NCOG                  3.327      -0.005       1.500    0.46%       2.889      3.167      3.278
             219.000       0.357       0.048       4.778    0.91%       3.500      3.778
     EMPATHY               3.853      -0.079       2.650    0.46%       3.550      3.778      3.850
             219.000       0.145      -0.064       4.950    0.46%       3.950      4.200


THE MODEL ESTIMATION TERMINATED NORMALLY


MODEL FIT INFORMATION

Number of Free Parameters                       44

Loglikelihood

          H0 Value                       -1929.001
          H1 Value                       -1929.001

Information Criteria

          Akaike (AIC)                    3946.002
          Bayesian (BIC)                  4095.121
          Sample-Size Adjusted BIC        3955.687
            (n* = (n + 2) / 24)

Chi-Square Test of Model Fit

          Value                              0.000
          Degrees of Freedom                     0
          P-Value                           0.0000

RMSEA (Root Mean Square Error Of Approximation)

          Estimate                           0.000
          90 Percent C.I.                    0.000  0.000
          Probability RMSEA <= .05           0.000

CFI/TLI

          CFI                                1.000
          TLI                                1.000

Chi-Square Test of Model Fit for the Baseline Model

          Value                            199.553
          Degrees of Freedom                    22
          P-Value                           0.0000

SRMR (Standardized Root Mean Square Residual)

          Value                              0.000


MODEL RESULTS

                                                    Two-Tailed
                    Estimate       S.E.  Est./S.E.    P-Value

 LIBCON   ON
    ESJ                0.614      0.160      3.834      0.000
    INDIV             -0.193      0.179     -1.077      0.281
    BINDING            0.428      0.194      2.201      0.028
    EMPATHY           -0.138      0.316     -0.436      0.663
    NCLOSURE           0.358      0.274      1.307      0.191
    NCOG              -0.082      0.220     -0.374      0.708
    DEATHANX          -0.046      0.068     -0.666      0.505

 ESJ      ON
    INDIV             -0.330      0.095     -3.479      0.001
    BINDING            0.411      0.108      3.813      0.000
    EMPATHY           -0.089      0.172     -0.518      0.604
    NCLOSURE           0.173      0.141      1.223      0.221
    NCOG              -0.103      0.099     -1.041      0.298
    DEATHANX           0.012      0.038      0.327      0.743

 INDIV    ON
    EMPATHY            0.652      0.136      4.806      0.000
    NCLOSURE           0.222      0.100      2.208      0.027
    NCOG               0.096      0.084      1.134      0.257
    DEATHANX           0.001      0.027      0.039      0.969

 BINDING  ON
    EMPATHY            0.261      0.147      1.768      0.077
    NCLOSURE           0.212      0.144      1.471      0.141
    NCOG              -0.382      0.118     -3.241      0.001
    DEATHANX           0.076      0.027      2.773      0.006

 INDIV    WITH
    BINDING            0.028      0.039      0.725      0.469

 EMPATHY  WITH
    NCLOSURE           0.012      0.011      1.103      0.270
    NCOG               0.035      0.019      1.877      0.060
    DEATHANX           0.040      0.044      0.922      0.357

 NCLOSURE WITH
    NCOG              -0.106      0.020     -5.196      0.000
    DEATHANX           0.135      0.047      2.899      0.004

 NCOG     WITH
    DEATHANX          -0.118      0.065     -1.813      0.070

 Means
    DEATHANX           4.876      0.109     44.751      0.000
    NCLOSURE           3.715      0.030    122.436      0.000
    NCOG               3.327      0.040     82.918      0.000
    EMPATHY            3.853      0.026    150.637      0.000

 Intercepts
    ESJ                4.871      0.746      6.526      0.000
    LIBCON             0.892      1.856      0.481      0.631
    INDIV             -0.024      0.666     -0.036      0.971
    BINDING            1.916      0.820      2.336      0.020

 Variances
    DEATHANX           2.584      0.236     10.961      0.000
    NCLOSURE           0.200      0.021      9.403      0.000
    NCOG               0.357      0.035     10.273      0.000
    EMPATHY            0.145      0.014     10.552      0.000

 Residual Variances
    ESJ                0.606      0.073      8.277      0.000
    LIBCON             2.438      0.200     12.209      0.000
    INDIV              0.376      0.056      6.748      0.000
    BINDING            0.542      0.091      5.935      0.000


STANDARDIZED MODEL RESULTS

                      StdYX       StdY        Std
                    Estimate   Estimate   Estimate

 LIBCON   ON
    ESJ                0.309      0.309      0.614
    INDIV             -0.073     -0.073     -0.193
    BINDING            0.194      0.194      0.428
    EMPATHY           -0.030     -0.030     -0.138
    NCLOSURE           0.090      0.090      0.358
    NCOG              -0.028     -0.028     -0.082
    DEATHANX          -0.041     -0.041     -0.046

 ESJ      ON
    INDIV             -0.249     -0.249     -0.330
    BINDING            0.372      0.372      0.411
    EMPATHY           -0.038     -0.038     -0.089
    NCLOSURE           0.086      0.086      0.173
    NCOG              -0.069     -0.069     -0.103
    DEATHANX           0.022      0.022      0.012

 INDIV    ON
    EMPATHY            0.369      0.369      0.652
    NCLOSURE           0.147      0.147      0.222
    NCOG               0.085      0.085      0.096
    DEATHANX           0.002      0.002      0.001

 BINDING  ON
    EMPATHY            0.123      0.123      0.261
    NCLOSURE           0.117      0.117      0.212
    NCOG              -0.283     -0.283     -0.382
    DEATHANX           0.152      0.152      0.076

 INDIV    WITH
    BINDING            0.062      0.062      0.028

 EMPATHY  WITH
    NCLOSURE           0.071      0.071      0.012
    NCOG               0.154      0.154      0.035
    DEATHANX           0.066      0.066      0.040

 NCLOSURE WITH
    NCOG              -0.398     -0.398     -0.106
    DEATHANX           0.188      0.188      0.135

 NCOG     WITH
    DEATHANX          -0.123     -0.123     -0.118

 Means
    DEATHANX           3.033      3.033      4.876
    NCLOSURE           8.317      8.317      3.715
    NCOG               5.572      5.572      3.327
    EMPATHY           10.102     10.102      3.853

 Intercepts
    ESJ                5.452      5.452      4.871
    LIBCON             0.503      0.503      0.892
    INDIV             -0.036     -0.036     -0.024
    BINDING            2.373      2.373      1.916

 Variances
    DEATHANX           1.000      1.000      2.584
    NCLOSURE           1.000      1.000      0.200
    NCOG               1.000      1.000      0.357
    EMPATHY            1.000      1.000      0.145

 Residual Variances
    ESJ                0.759      0.759      0.606
    LIBCON             0.773      0.773      2.438
    INDIV              0.828      0.828      0.376
    BINDING            0.831      0.831      0.542


R-SQUARE

    Observed
    Variable        Estimate

    ESJ                0.241
    LIBCON             0.227
    INDIV              0.172
    BINDING            0.169


TOTAL, TOTAL INDIRECT, SPECIFIC INDIRECT, AND DIRECT EFFECTS


                                                    Two-Tailed
                    Estimate       S.E.  Est./S.E.    P-Value

Effects from EMPATHY to LIBCON

  Sum of indirect     -0.081      0.160     -0.503      0.615

  Specific indirect

    LIBCON
    INDIV
    EMPATHY           -0.126      0.122     -1.028      0.304

    LIBCON
    ESJ
    INDIV
    EMPATHY           -0.132      0.055     -2.396      0.017

    LIBCON
    BINDING
    EMPATHY            0.112      0.078      1.426      0.154

    LIBCON
    ESJ
    BINDING
    EMPATHY            0.066      0.042      1.549      0.121


Effects from NCLOSURE to LIBCON

  Sum of indirect      0.056      0.142      0.397      0.691

  Specific indirect

    LIBCON
    INDIV
    NCLOSURE          -0.043      0.047     -0.909      0.363

    LIBCON
    ESJ
    INDIV
    NCLOSURE          -0.045      0.027     -1.689      0.091

    LIBCON
    BINDING
    NCLOSURE           0.091      0.097      0.935      0.350

    LIBCON
    ESJ
    BINDING
    NCLOSURE           0.053      0.049      1.093      0.275


Effects from NCOG to LIBCON

  Sum of indirect     -0.298      0.092     -3.233      0.001

  Specific indirect

    LIBCON
    INDIV
    NCOG              -0.018      0.029     -0.642      0.521

    LIBCON
    ESJ
    INDIV
    NCOG              -0.019      0.021     -0.914      0.361

    LIBCON
    BINDING
    NCOG              -0.163      0.072     -2.271      0.023

    LIBCON
    ESJ
    BINDING
    NCOG              -0.096      0.042     -2.312      0.021


Effects from DEATHANX to LIBCON

  Sum of indirect      0.051      0.031      1.656      0.098

  Specific indirect

    LIBCON
    INDIV
    DEATHANX           0.000      0.007     -0.028      0.978

    LIBCON
    ESJ
    INDIV
    DEATHANX           0.000      0.006     -0.036      0.971

    LIBCON
    BINDING
    DEATHANX           0.033      0.022      1.486      0.137

    LIBCON
    ESJ
    BINDING
    DEATHANX           0.019      0.011      1.694      0.090


Effects from EMPATHY to ESJ

  Sum of indirect     -0.108      0.087     -1.244      0.213

  Specific indirect

    ESJ
    INDIV
    EMPATHY           -0.216      0.069     -3.108      0.002

    ESJ
    BINDING
    EMPATHY            0.107      0.062      1.737      0.082


Effects from NCLOSURE to ESJ

  Sum of indirect      0.014      0.083      0.166      0.868

  Specific indirect

    ESJ
    INDIV
    NCLOSURE          -0.073      0.038     -1.926      0.054

    ESJ
    BINDING
    NCLOSURE           0.087      0.076      1.150      0.250


Effects from NCOG to ESJ

  Sum of indirect     -0.189      0.060     -3.121      0.002

  Specific indirect

    ESJ
    INDIV
    NCOG              -0.032      0.032     -0.994      0.320

    ESJ
    BINDING
    NCOG              -0.157      0.051     -3.070      0.002


Effects from DEATHANX to ESJ

  Sum of indirect      0.031      0.019      1.659      0.097

  Specific indirect

    ESJ
    INDIV
    DEATHANX           0.000      0.009     -0.038      0.970

    ESJ
    BINDING
    DEATHANX           0.031      0.016      1.907      0.057


STANDARDIZED TOTAL, TOTAL INDIRECT, SPECIFIC INDIRECT, AND DIRECT EFFECTS


STDYX Standardization

                                                    Two-Tailed
                    Estimate       S.E.  Est./S.E.    P-Value

Effects from EMPATHY to LIBCON

  Sum of indirect     -0.017      0.034     -0.506      0.613

  Specific indirect

    LIBCON
    INDIV
    EMPATHY           -0.027      0.026     -1.021      0.307

    LIBCON
    ESJ
    INDIV
    EMPATHY           -0.028      0.012     -2.376      0.017

    LIBCON
    BINDING
    EMPATHY            0.024      0.017      1.428      0.153

    LIBCON
    ESJ
    BINDING
    EMPATHY            0.014      0.009      1.542      0.123


Effects from NCLOSURE to LIBCON

  Sum of indirect      0.014      0.035      0.404      0.686

  Specific indirect

    LIBCON
    INDIV
    NCLOSURE          -0.011      0.012     -0.916      0.360

    LIBCON
    ESJ
    INDIV
    NCLOSURE          -0.011      0.007     -1.735      0.083

    LIBCON
    BINDING
    NCLOSURE           0.023      0.024      0.953      0.340

    LIBCON
    ESJ
    BINDING
    NCLOSURE           0.013      0.012      1.114      0.265


Effects from NCOG to LIBCON

  Sum of indirect     -0.100      0.030     -3.348      0.001

  Specific indirect

    LIBCON
    INDIV
    NCOG              -0.006      0.010     -0.645      0.519

    LIBCON
    ESJ
    INDIV
    NCOG              -0.007      0.007     -0.921      0.357

    LIBCON
    BINDING
    NCOG              -0.055      0.024     -2.329      0.020

    LIBCON
    ESJ
    BINDING
    NCOG              -0.032      0.014     -2.319      0.020


Effects from DEATHANX to LIBCON

  Sum of indirect      0.047      0.028      1.663      0.096

  Specific indirect

    LIBCON
    INDIV
    DEATHANX           0.000      0.007     -0.028      0.978

    LIBCON
    ESJ
    INDIV
    DEATHANX           0.000      0.005     -0.036      0.971

    LIBCON
    BINDING
    DEATHANX           0.030      0.020      1.495      0.135

    LIBCON
    ESJ
    BINDING
    DEATHANX           0.017      0.010      1.685      0.092


Effects from EMPATHY to ESJ

  Sum of indirect     -0.046      0.037     -1.260      0.208

  Specific indirect

    ESJ
    INDIV
    EMPATHY           -0.092      0.029     -3.167      0.002

    ESJ
    BINDING
    EMPATHY            0.046      0.026      1.739      0.082


Effects from NCLOSURE to ESJ

  Sum of indirect      0.007      0.041      0.167      0.867

  Specific indirect

    ESJ
    INDIV
    NCLOSURE          -0.037      0.018     -1.984      0.047

    ESJ
    BINDING
    NCLOSURE           0.044      0.037      1.164      0.244


Effects from NCOG to ESJ

  Sum of indirect     -0.126      0.038     -3.358      0.001

  Specific indirect

    ESJ
    INDIV
    NCOG              -0.021      0.021     -1.006      0.314

    ESJ
    BINDING
    NCOG              -0.105      0.032     -3.273      0.001


Effects from DEATHANX to ESJ

  Sum of indirect      0.056      0.033      1.669      0.095

  Specific indirect

    ESJ
    INDIV
    DEATHANX          -0.001      0.016     -0.038      0.970

    ESJ
    BINDING
    DEATHANX           0.056      0.029      1.924      0.054


STDY Standardization

                                                    Two-Tailed
                    Estimate       S.E.  Est./S.E.    P-Value

Effects from EMPATHY to LIBCON

  Sum of indirect     -0.017      0.034     -0.503      0.615

  Specific indirect

    LIBCON
    INDIV
    EMPATHY           -0.027      0.026     -1.028      0.304

    LIBCON
    ESJ
    INDIV
    EMPATHY           -0.028      0.012     -2.396      0.017

    LIBCON
    BINDING
    EMPATHY            0.024      0.017      1.426      0.154

    LIBCON
    ESJ
    BINDING
    EMPATHY            0.014      0.009      1.549      0.121


Effects from NCLOSURE to LIBCON

  Sum of indirect      0.014      0.036      0.397      0.691

  Specific indirect

    LIBCON
    INDIV
    NCLOSURE          -0.011      0.012     -0.909      0.363

    LIBCON
    ESJ
    INDIV
    NCLOSURE          -0.011      0.007     -1.689      0.091

    LIBCON
    BINDING
    NCLOSURE           0.023      0.024      0.935      0.350

    LIBCON
    ESJ
    BINDING
    NCLOSURE           0.013      0.012      1.093      0.275


Effects from NCOG to LIBCON

  Sum of indirect     -0.100      0.031     -3.233      0.001

  Specific indirect

    LIBCON
    INDIV
    NCOG              -0.006      0.010     -0.642      0.521

    LIBCON
    ESJ
    INDIV
    NCOG              -0.007      0.007     -0.914      0.361

    LIBCON
    BINDING
    NCOG              -0.055      0.024     -2.271      0.023

    LIBCON
    ESJ
    BINDING
    NCOG              -0.032      0.014     -2.312      0.021


Effects from DEATHANX to LIBCON

  Sum of indirect      0.047      0.028      1.656      0.098

  Specific indirect

    LIBCON
    INDIV
    DEATHANX           0.000      0.007     -0.028      0.978

    LIBCON
    ESJ
    INDIV
    DEATHANX           0.000      0.005     -0.036      0.971

    LIBCON
    BINDING
    DEATHANX           0.030      0.020      1.486      0.137

    LIBCON
    ESJ
    BINDING
    DEATHANX           0.017      0.010      1.694      0.090


Effects from EMPATHY to ESJ

  Sum of indirect     -0.046      0.037     -1.244      0.213

  Specific indirect

    ESJ
    INDIV
    EMPATHY           -0.092      0.030     -3.108      0.002

    ESJ
    BINDING
    EMPATHY            0.046      0.026      1.737      0.082


Effects from NCLOSURE to ESJ

  Sum of indirect      0.007      0.042      0.166      0.868

  Specific indirect

    ESJ
    INDIV
    NCLOSURE          -0.037      0.019     -1.926      0.054

    ESJ
    BINDING
    NCLOSURE           0.044      0.038      1.150      0.250


Effects from NCOG to ESJ

  Sum of indirect     -0.126      0.040     -3.121      0.002

  Specific indirect

    ESJ
    INDIV
    NCOG              -0.021      0.021     -0.994      0.320

    ESJ
    BINDING
    NCOG              -0.105      0.034     -3.070      0.002


Effects from DEATHANX to ESJ

  Sum of indirect      0.056      0.034      1.659      0.097

  Specific indirect

    ESJ
    INDIV
    DEATHANX          -0.001      0.016     -0.038      0.970

    ESJ
    BINDING
    DEATHANX           0.056      0.030      1.907      0.057


STD Standardization

                                                    Two-Tailed
                    Estimate       S.E.  Est./S.E.    P-Value

Effects from EMPATHY to LIBCON

  Sum of indirect     -0.081      0.160     -0.503      0.615

  Specific indirect

    LIBCON
    INDIV
    EMPATHY           -0.126      0.122     -1.028      0.304

    LIBCON
    ESJ
    INDIV
    EMPATHY           -0.132      0.055     -2.396      0.017

    LIBCON
    BINDING
    EMPATHY            0.112      0.078      1.426      0.154

    LIBCON
    ESJ
    BINDING
    EMPATHY            0.066      0.042      1.549      0.121


Effects from NCLOSURE to LIBCON

  Sum of indirect      0.056      0.142      0.397      0.691

  Specific indirect

    LIBCON
    INDIV
    NCLOSURE          -0.043      0.047     -0.909      0.363

    LIBCON
    ESJ
    INDIV
    NCLOSURE          -0.045      0.027     -1.689      0.091

    LIBCON
    BINDING
    NCLOSURE           0.091      0.097      0.935      0.350

    LIBCON
    ESJ
    BINDING
    NCLOSURE           0.053      0.049      1.093      0.275


Effects from NCOG to LIBCON

  Sum of indirect     -0.298      0.092     -3.233      0.001

  Specific indirect

    LIBCON
    INDIV
    NCOG              -0.018      0.029     -0.642      0.521

    LIBCON
    ESJ
    INDIV
    NCOG              -0.019      0.021     -0.914      0.361

    LIBCON
    BINDING
    NCOG              -0.163      0.072     -2.271      0.023

    LIBCON
    ESJ
    BINDING
    NCOG              -0.096      0.042     -2.312      0.021


Effects from DEATHANX to LIBCON

  Sum of indirect      0.051      0.031      1.656      0.098

  Specific indirect

    LIBCON
    INDIV
    DEATHANX           0.000      0.007     -0.028      0.978

    LIBCON
    ESJ
    INDIV
    DEATHANX           0.000      0.006     -0.036      0.971

    LIBCON
    BINDING
    DEATHANX           0.033      0.022      1.486      0.137

    LIBCON
    ESJ
    BINDING
    DEATHANX           0.019      0.011      1.694      0.090


Effects from EMPATHY to ESJ

  Sum of indirect     -0.108      0.087     -1.244      0.213

  Specific indirect

    ESJ
    INDIV
    EMPATHY           -0.216      0.069     -3.108      0.002

    ESJ
    BINDING
    EMPATHY            0.107      0.062      1.737      0.082


Effects from NCLOSURE to ESJ

  Sum of indirect      0.014      0.083      0.166      0.868

  Specific indirect

    ESJ
    INDIV
    NCLOSURE          -0.073      0.038     -1.926      0.054

    ESJ
    BINDING
    NCLOSURE           0.087      0.076      1.150      0.250


Effects from NCOG to ESJ

  Sum of indirect     -0.189      0.060     -3.121      0.002

  Specific indirect

    ESJ
    INDIV
    NCOG              -0.032      0.032     -0.994      0.320

    ESJ
    BINDING
    NCOG              -0.157      0.051     -3.070      0.002


Effects from DEATHANX to ESJ

  Sum of indirect      0.031      0.019      1.659      0.097

  Specific indirect

    ESJ
    INDIV
    DEATHANX           0.000      0.009     -0.038      0.970

    ESJ
    BINDING
    DEATHANX           0.031      0.016      1.907      0.057


CONFIDENCE INTERVALS OF MODEL RESULTS

                  Lower .5%  Lower 2.5%    Lower 5%    Estimate    Upper 5%  Upper 2.5%   Upper .5%

 LIBCON   ON
    ESJ              0.220       0.307       0.351       0.614       0.876       0.925       1.032
    INDIV           -0.682      -0.549      -0.490      -0.193       0.101       0.150       0.253
    BINDING          0.017       0.110       0.155       0.428       0.781       0.857       0.991
    EMPATHY         -0.975      -0.775      -0.656      -0.138       0.375       0.478       0.670
    NCLOSURE        -0.329      -0.175      -0.097       0.358       0.812       0.885       1.066
    NCOG            -0.646      -0.513      -0.449      -0.082       0.278       0.357       0.519
    DEATHANX        -0.221      -0.177      -0.156      -0.046       0.068       0.090       0.133

 ESJ      ON
    INDIV           -0.595      -0.522      -0.492      -0.330      -0.178      -0.151      -0.097
    BINDING          0.175       0.222       0.248       0.411       0.601       0.644       0.708
    EMPATHY         -0.565      -0.447      -0.384      -0.089       0.186       0.239       0.333
    NCLOSURE        -0.176      -0.084      -0.042       0.173       0.426       0.472       0.565
    NCOG            -0.377      -0.301      -0.276      -0.103       0.051       0.083       0.145
    DEATHANX        -0.084      -0.060      -0.047       0.012       0.077       0.091       0.114

 INDIV    ON
    EMPATHY          0.294       0.376       0.423       0.652       0.866       0.906       0.974
    NCLOSURE        -0.031       0.022       0.053       0.222       0.388       0.420       0.490
    NCOG            -0.116      -0.067      -0.042       0.096       0.238       0.265       0.320
    DEATHANX        -0.068      -0.052      -0.043       0.001       0.044       0.053       0.072

 BINDING  ON
    EMPATHY         -0.103      -0.026       0.022       0.261       0.510       0.562       0.656
    NCLOSURE        -0.181      -0.093      -0.047       0.212       0.426       0.472       0.566
    NCOG            -0.734      -0.637      -0.599      -0.382      -0.206      -0.178      -0.117
    DEATHANX         0.002       0.019       0.028       0.076       0.119       0.126       0.142

 INDIV    WITH
    BINDING         -0.064      -0.042      -0.031       0.028       0.099       0.112       0.132

 EMPATHY  WITH
    NCLOSURE        -0.015      -0.009      -0.006       0.012       0.030       0.034       0.040
    NCOG            -0.012       0.000       0.006       0.035       0.067       0.072       0.086
    DEATHANX        -0.073      -0.043      -0.031       0.040       0.113       0.127       0.154

 NCLOSURE WITH
    NCOG            -0.166      -0.152      -0.143      -0.106      -0.076      -0.070      -0.059
    DEATHANX         0.012       0.043       0.056       0.135       0.210       0.225       0.255

 NCOG     WITH
    DEATHANX        -0.288      -0.248      -0.225      -0.118      -0.008       0.010       0.049

 Means
    DEATHANX         4.592       4.664       4.697       4.876       5.056       5.090       5.148
    NCLOSURE         3.636       3.655       3.664       3.715       3.764       3.774       3.791
    NCOG             3.222       3.249       3.259       3.327       3.392       3.405       3.430
    EMPATHY          3.788       3.803       3.811       3.853       3.895       3.902       3.920

 Intercepts
    ESJ              2.906       3.407       3.626       4.871       6.073       6.317       6.740
    LIBCON          -3.773      -2.693      -2.155       0.892       4.055       4.633       5.750
    INDIV           -1.817      -1.371      -1.139      -0.024       1.024       1.243       1.696
    BINDING         -0.082       0.350       0.629       1.916       3.333       3.618       4.186

 Variances
    DEATHANX         1.991       2.133       2.206       2.584       2.979       3.051       3.169
    NCLOSURE         0.152       0.164       0.170       0.200       0.240       0.248       0.263
    NCOG             0.275       0.294       0.304       0.357       0.420       0.432       0.458
    EMPATHY          0.113       0.121       0.125       0.145       0.170       0.175       0.185

 Residual Variances
    ESJ              0.450       0.492       0.514       0.606       0.764       0.785       0.829
    LIBCON           2.026       2.146       2.203       2.438       2.892       2.948       3.040
    INDIV            0.265       0.290       0.303       0.376       0.497       0.523       0.563
    BINDING          0.359       0.396       0.417       0.542       0.731       0.763       0.818


CONFIDENCE INTERVALS OF TOTAL, TOTAL INDIRECT, SPECIFIC INDIRECT, AND DIRECT EFFECTS


                  Lower .5%  Lower 2.5%    Lower 5%    Estimate    Upper 5%  Upper 2.5%   Upper .5%

Effects from EMPATHY to LIBCON

  Sum of indirect   -0.549      -0.410      -0.351      -0.081       0.169       0.221       0.288

  Specific indirect

    LIBCON
    INDIV
    EMPATHY         -0.502      -0.399      -0.345      -0.126       0.053       0.085       0.154

    LIBCON
    ESJ
    INDIV
    EMPATHY         -0.337      -0.273      -0.251      -0.132      -0.062      -0.051      -0.033

    LIBCON
    BINDING
    EMPATHY         -0.045      -0.003       0.014       0.112       0.279       0.314       0.399

    LIBCON
    ESJ
    BINDING
    EMPATHY         -0.020       0.004       0.015       0.066       0.161       0.186       0.223


Effects from NCLOSURE to LIBCON

  Sum of indirect   -0.284      -0.185      -0.152       0.056       0.302       0.362       0.480

  Specific indirect

    LIBCON
    INDIV
    NCLOSURE        -0.223      -0.171      -0.150      -0.043       0.009       0.022       0.049

    LIBCON
    ESJ
    INDIV
    NCLOSURE        -0.153      -0.118      -0.104      -0.045      -0.013      -0.008       0.001

    LIBCON
    BINDING
    NCLOSURE        -0.052      -0.020      -0.008       0.091       0.295       0.345       0.471

    LIBCON
    ESJ
    BINDING
    NCLOSURE        -0.031      -0.011      -0.002       0.053       0.163       0.184       0.247


Effects from NCOG to LIBCON

  Sum of indirect   -0.569      -0.507      -0.475      -0.298      -0.166      -0.144      -0.099

  Specific indirect

    LIBCON
    INDIV
    NCOG            -0.175      -0.124      -0.101      -0.018       0.006       0.012       0.028

    LIBCON
    ESJ
    INDIV
    NCOG            -0.106      -0.081      -0.066      -0.019       0.004       0.009       0.019

    LIBCON
    BINDING
    NCOG            -0.403      -0.341      -0.310      -0.163      -0.068      -0.051      -0.019

    LIBCON
    ESJ
    BINDING
    NCOG            -0.250      -0.208      -0.189      -0.096      -0.045      -0.036      -0.024


Effects from DEATHANX to LIBCON

  Sum of indirect   -0.010       0.004       0.010       0.051       0.110       0.124       0.149

  Specific indirect

    LIBCON
    INDIV
    DEATHANX        -0.024      -0.016      -0.012       0.000       0.011       0.016       0.025

    LIBCON
    ESJ
    INDIV
    DEATHANX        -0.017      -0.012      -0.009       0.000       0.010       0.012       0.019

    LIBCON
    BINDING
    DEATHANX         0.000       0.005       0.008       0.033       0.080       0.091       0.112

    LIBCON
    ESJ
    BINDING
    DEATHANX         0.001       0.004       0.006       0.019       0.045       0.051       0.063


Effects from EMPATHY to ESJ

  Sum of indirect   -0.363      -0.285      -0.256      -0.108       0.029       0.053       0.102

  Specific indirect

    ESJ
    INDIV
    EMPATHY         -0.423      -0.370      -0.342      -0.216      -0.111      -0.096      -0.069

    ESJ
    BINDING
    EMPATHY         -0.045      -0.006       0.015       0.107       0.221       0.246       0.299


Effects from NCLOSURE to ESJ

  Sum of indirect   -0.181      -0.134      -0.115       0.014       0.151       0.183       0.258

  Specific indirect

    ESJ
    INDIV
    NCLOSURE        -0.200      -0.164      -0.148      -0.073      -0.021      -0.012       0.006

    ESJ
    BINDING
    NCLOSURE        -0.057      -0.025      -0.012       0.087       0.233       0.264       0.335


Effects from NCOG to ESJ

  Sum of indirect   -0.368      -0.325      -0.302      -0.189      -0.100      -0.087      -0.059

  Specific indirect

    ESJ
    INDIV
    NCOG            -0.141      -0.110      -0.096      -0.032       0.010       0.018       0.033

    ESJ
    BINDING
    NCOG            -0.311      -0.274      -0.257      -0.157      -0.085      -0.074      -0.047


Effects from DEATHANX to ESJ

  Sum of indirect   -0.010       0.000       0.004       0.031       0.064       0.071       0.086

  Specific indirect

    ESJ
    INDIV
    DEATHANX        -0.024      -0.018      -0.014       0.000       0.016       0.019       0.028

    ESJ
    BINDING
    DEATHANX         0.001       0.006       0.010       0.031       0.063       0.070       0.084


CONFIDENCE INTERVALS OF STANDARDIZED TOTAL, TOTAL INDIRECT, SPECIFIC INDIRECT,
AND DIRECT EFFECTS


STDYX Standardization

                  Lower .5%  Lower 2.5%    Lower 5%    Estimate    Upper 5%  Upper 2.5%   Upper .5%

Effects from EMPATHY to LIBCON

  Sum of indirect   -0.106      -0.084      -0.074      -0.017       0.039       0.050       0.071

  Specific indirect

    LIBCON
    INDIV
    EMPATHY         -0.095      -0.079      -0.070      -0.027       0.017       0.025       0.041

    LIBCON
    ESJ
    INDIV
    EMPATHY         -0.059      -0.052      -0.048      -0.028      -0.009      -0.005       0.002

    LIBCON
    BINDING
    EMPATHY         -0.019      -0.009      -0.004       0.024       0.052       0.057       0.067

    LIBCON
    ESJ
    BINDING
    EMPATHY         -0.009      -0.004      -0.001       0.014       0.029       0.032       0.038


Effects from NCLOSURE to LIBCON

  Sum of indirect   -0.076      -0.055      -0.044       0.014       0.072       0.083       0.105

  Specific indirect

    LIBCON
    INDIV
    NCLOSURE        -0.041      -0.034      -0.030      -0.011       0.009       0.012       0.019

    LIBCON
    ESJ
    INDIV
    NCLOSURE        -0.028      -0.024      -0.022      -0.011      -0.001       0.001       0.005

    LIBCON
    BINDING
    NCLOSURE        -0.039      -0.024      -0.017       0.023       0.062       0.070       0.084

    LIBCON
    ESJ
    BINDING
    NCLOSURE        -0.018      -0.010      -0.006       0.013       0.033       0.037       0.045


Effects from NCOG to LIBCON

  Sum of indirect   -0.177      -0.159      -0.149      -0.100      -0.051      -0.042      -0.023

  Specific indirect

    LIBCON
    INDIV
    NCOG            -0.031      -0.025      -0.022      -0.006       0.010       0.013       0.019

    LIBCON
    ESJ
    INDIV
    NCOG            -0.025      -0.020      -0.018      -0.007       0.005       0.007       0.012

    LIBCON
    BINDING
    NCOG            -0.116      -0.101      -0.094      -0.055      -0.016      -0.009       0.006

    LIBCON
    ESJ
    BINDING
    NCOG            -0.068      -0.060      -0.055      -0.032      -0.009      -0.005       0.004


Effects from DEATHANX to LIBCON

  Sum of indirect   -0.026      -0.008       0.000       0.047       0.093       0.101       0.119

  Specific indirect

    LIBCON
    INDIV
    DEATHANX        -0.017      -0.013      -0.011       0.000       0.011       0.013       0.017

    LIBCON
    ESJ
    INDIV
    DEATHANX        -0.014      -0.010      -0.009       0.000       0.008       0.010       0.013

    LIBCON
    BINDING
    DEATHANX        -0.021      -0.009      -0.003       0.030       0.062       0.068       0.080

    LIBCON
    ESJ
    BINDING
    DEATHANX        -0.009      -0.003       0.000       0.017       0.034       0.038       0.044


Effects from EMPATHY to ESJ

  Sum of indirect   -0.141      -0.118      -0.107      -0.046       0.014       0.026       0.048

  Specific indirect

    ESJ
    INDIV
    EMPATHY         -0.167      -0.149      -0.140      -0.092      -0.044      -0.035      -0.017

    ESJ
    BINDING
    EMPATHY         -0.022      -0.006       0.002       0.046       0.089       0.097       0.114


Effects from NCLOSURE to ESJ

  Sum of indirect   -0.099      -0.074      -0.061       0.007       0.075       0.087       0.113

  Specific indirect

    ESJ
    INDIV
    NCLOSURE        -0.084      -0.073      -0.067      -0.037      -0.006       0.000       0.011

    ESJ
    BINDING
    NCLOSURE        -0.053      -0.030      -0.018       0.044       0.105       0.117       0.140


Effects from NCOG to ESJ

  Sum of indirect   -0.223      -0.200      -0.188      -0.126      -0.064      -0.053      -0.029

  Specific indirect

    ESJ
    INDIV
    NCOG            -0.075      -0.062      -0.056      -0.021       0.013       0.020       0.033

    ESJ
    BINDING
    NCOG            -0.188      -0.168      -0.158      -0.105      -0.052      -0.042      -0.022


Effects from DEATHANX to ESJ

  Sum of indirect   -0.030      -0.010       0.001       0.056       0.111       0.121       0.142

  Specific indirect

    ESJ
    INDIV
    DEATHANX        -0.043      -0.033      -0.028      -0.001       0.026       0.032       0.042

    ESJ
    BINDING
    DEATHANX        -0.019      -0.001       0.008       0.056       0.105       0.114       0.132


STDY Standardization

                  Lower .5%  Lower 2.5%    Lower 5%    Estimate    Upper 5%  Upper 2.5%   Upper .5%

Effects from EMPATHY to LIBCON

  Sum of indirect   -0.106      -0.085      -0.074      -0.017       0.039       0.050       0.071

  Specific indirect

    LIBCON
    INDIV
    EMPATHY         -0.095      -0.078      -0.070      -0.027       0.016       0.024       0.041

    LIBCON
    ESJ
    INDIV
    EMPATHY         -0.059      -0.052      -0.048      -0.028      -0.009      -0.005       0.002

    LIBCON
    BINDING
    EMPATHY         -0.019      -0.009      -0.004       0.024       0.052       0.057       0.067

    LIBCON
    ESJ
    BINDING
    EMPATHY         -0.009      -0.004      -0.001       0.014       0.029       0.032       0.038


Effects from NCLOSURE to LIBCON

  Sum of indirect   -0.078      -0.056      -0.044       0.014       0.073       0.084       0.106

  Specific indirect

    LIBCON
    INDIV
    NCLOSURE        -0.041      -0.034      -0.030      -0.011       0.009       0.012       0.020

    LIBCON
    ESJ
    INDIV
    NCLOSURE        -0.029      -0.024      -0.022      -0.011       0.000       0.002       0.006

    LIBCON
    BINDING
    NCLOSURE        -0.040      -0.025      -0.017       0.023       0.063       0.071       0.086

    LIBCON
    ESJ
    BINDING
    NCLOSURE        -0.018      -0.011      -0.007       0.013       0.034       0.038       0.045


Effects from NCOG to LIBCON

  Sum of indirect   -0.180      -0.161      -0.151      -0.100      -0.049      -0.039      -0.020

  Specific indirect

    LIBCON
    INDIV
    NCOG            -0.031      -0.025      -0.022      -0.006       0.010       0.013       0.019

    LIBCON
    ESJ
    INDIV
    NCOG            -0.025      -0.021      -0.018      -0.007       0.005       0.007       0.012

    LIBCON
    BINDING
    NCOG            -0.117      -0.102      -0.095      -0.055      -0.015      -0.008       0.007

    LIBCON
    ESJ
    BINDING
    NCOG            -0.069      -0.060      -0.056      -0.032      -0.009      -0.005       0.004


Effects from DEATHANX to LIBCON

  Sum of indirect   -0.026      -0.009       0.000       0.047       0.093       0.102       0.119

  Specific indirect

    LIBCON
    INDIV
    DEATHANX        -0.017      -0.013      -0.011       0.000       0.011       0.013       0.017

    LIBCON
    ESJ
    INDIV
    DEATHANX        -0.014      -0.010      -0.009       0.000       0.008       0.010       0.013

    LIBCON
    BINDING
    DEATHANX        -0.022      -0.009      -0.003       0.030       0.062       0.068       0.081

    LIBCON
    ESJ
    BINDING
    DEATHANX        -0.009      -0.003       0.001       0.017       0.034       0.038       0.044


Effects from EMPATHY to ESJ

  Sum of indirect   -0.142      -0.119      -0.107      -0.046       0.015       0.027       0.049

  Specific indirect

    ESJ
    INDIV
    EMPATHY         -0.168      -0.150      -0.141      -0.092      -0.043      -0.034      -0.016

    ESJ
    BINDING
    EMPATHY         -0.022      -0.006       0.002       0.046       0.089       0.097       0.114


Effects from NCLOSURE to ESJ

  Sum of indirect   -0.100      -0.075      -0.061       0.007       0.075       0.088       0.114

  Specific indirect

    ESJ
    INDIV
    NCLOSURE        -0.086      -0.074      -0.068      -0.037      -0.005       0.001       0.012

    ESJ
    BINDING
    NCLOSURE        -0.054      -0.031      -0.019       0.044       0.106       0.118       0.141


Effects from NCOG to ESJ

  Sum of indirect   -0.230      -0.205      -0.193      -0.126      -0.060      -0.047      -0.022

  Specific indirect

    ESJ
    INDIV
    NCOG            -0.076      -0.063      -0.056      -0.021       0.014       0.021       0.034

    ESJ
    BINDING
    NCOG            -0.193      -0.172      -0.161      -0.105      -0.049      -0.038      -0.017


Effects from DEATHANX to ESJ

  Sum of indirect   -0.031      -0.010       0.000       0.056       0.111       0.122       0.142

  Specific indirect

    ESJ
    INDIV
    DEATHANX        -0.043      -0.033      -0.028      -0.001       0.026       0.032       0.042

    ESJ
    BINDING
    DEATHANX        -0.020      -0.002       0.008       0.056       0.105       0.114       0.133


STD Standardization

                  Lower .5%  Lower 2.5%    Lower 5%    Estimate    Upper 5%  Upper 2.5%   Upper .5%

Effects from EMPATHY to LIBCON

  Sum of indirect   -0.493      -0.395      -0.344      -0.081       0.183       0.233       0.332

  Specific indirect

    LIBCON
    INDIV
    EMPATHY         -0.440      -0.365      -0.326      -0.126       0.075       0.114       0.189

    LIBCON
    ESJ
    INDIV
    EMPATHY         -0.275      -0.241      -0.223      -0.132      -0.041      -0.024       0.010

    LIBCON
    BINDING
    EMPATHY         -0.090      -0.042      -0.017       0.112       0.240       0.265       0.313

    LIBCON
    ESJ
    BINDING
    EMPATHY         -0.044      -0.017      -0.004       0.066       0.136       0.149       0.175


Effects from NCLOSURE to LIBCON

  Sum of indirect   -0.309      -0.221      -0.177       0.056       0.289       0.334       0.421

  Specific indirect

    LIBCON
    INDIV
    NCLOSURE        -0.164      -0.135      -0.120      -0.043       0.035       0.049       0.078

    LIBCON
    ESJ
    INDIV
    NCLOSURE        -0.114      -0.097      -0.089      -0.045      -0.001       0.007       0.024

    LIBCON
    BINDING
    NCLOSURE        -0.159      -0.099      -0.069       0.091       0.250       0.280       0.340

    LIBCON
    ESJ
    BINDING
    NCLOSURE        -0.073      -0.042      -0.027       0.053       0.134       0.149       0.179


Effects from NCOG to LIBCON

  Sum of indirect   -0.535      -0.478      -0.449      -0.298      -0.146      -0.117      -0.061

  Specific indirect

    LIBCON
    INDIV
    NCOG            -0.092      -0.075      -0.066      -0.018       0.029       0.038       0.056

    LIBCON
    ESJ
    INDIV
    NCOG            -0.074      -0.061      -0.054      -0.019       0.016       0.022       0.035

    LIBCON
    BINDING
    NCOG            -0.349      -0.305      -0.282      -0.163      -0.045      -0.022       0.022

    LIBCON
    ESJ
    BINDING
    NCOG            -0.204      -0.178      -0.165      -0.096      -0.028      -0.015       0.011


Effects from DEATHANX to LIBCON

  Sum of indirect   -0.029      -0.009       0.000       0.051       0.103       0.112       0.131

  Specific indirect

    LIBCON
    INDIV
    DEATHANX        -0.019      -0.014      -0.012       0.000       0.012       0.014       0.019

    LIBCON
    ESJ
    INDIV
    DEATHANX        -0.015      -0.012      -0.010       0.000       0.009       0.011       0.015

    LIBCON
    BINDING
    DEATHANX        -0.024      -0.010      -0.003       0.033       0.069       0.076       0.089

    LIBCON
    ESJ
    BINDING
    DEATHANX        -0.010      -0.003       0.001       0.019       0.038       0.042       0.049


Effects from EMPATHY to ESJ

  Sum of indirect   -0.333      -0.279      -0.252      -0.108       0.035       0.062       0.116

  Specific indirect

    ESJ
    INDIV
    EMPATHY         -0.394      -0.351      -0.330      -0.216      -0.101      -0.080      -0.037

    ESJ
    BINDING
    EMPATHY         -0.052      -0.014       0.006       0.107       0.209       0.228       0.266


Effects from NCLOSURE to ESJ

  Sum of indirect   -0.200      -0.149      -0.123       0.014       0.150       0.177       0.228

  Specific indirect

    ESJ
    INDIV
    NCLOSURE        -0.171      -0.148      -0.136      -0.073      -0.011       0.001       0.025

    ESJ
    BINDING
    NCLOSURE        -0.108      -0.061      -0.037       0.087       0.212       0.235       0.282


Effects from NCOG to ESJ

  Sum of indirect   -0.344      -0.307      -0.288      -0.189      -0.089      -0.070      -0.033

  Specific indirect

    ESJ
    INDIV
    NCOG            -0.114      -0.094      -0.084      -0.032       0.021       0.031       0.050

    ESJ
    BINDING
    NCOG            -0.289      -0.257      -0.241      -0.157      -0.073      -0.057      -0.025


Effects from DEATHANX to ESJ

  Sum of indirect   -0.017      -0.006       0.000       0.031       0.062       0.068       0.079

  Specific indirect

    ESJ
    INDIV
    DEATHANX        -0.024      -0.018      -0.015       0.000       0.015       0.018       0.023

    ESJ
    BINDING
    DEATHANX        -0.011      -0.001       0.004       0.031       0.058       0.064       0.074


RESIDUAL OUTPUT


     ESTIMATED MODEL AND RESIDUALS (OBSERVED - ESTIMATED)


           Model Estimated Means/Intercepts/Thresholds
              ESJ           LIBCON        INDIV         BINDING       DEATHANX
              ________      ________      ________      ________      ________
      1         4.839         4.670         3.636         2.808         4.876


           Model Estimated Means/Intercepts/Thresholds
              NCLOSURE      NCOG          EMPATHY
              ________      ________      ________
      1         3.715         3.327         3.853


           Residuals for Means/Intercepts/Thresholds
              ESJ           LIBCON        INDIV         BINDING       DEATHANX
              ________      ________      ________      ________      ________
      1         0.000         0.000         0.000         0.000         0.000


           Residuals for Means/Intercepts/Thresholds
              NCLOSURE      NCOG          EMPATHY
              ________      ________      ________
      1         0.000         0.000         0.000


           Model Estimated Covariances/Correlations/Residual Correlations
              ESJ           LIBCON        INDIV         BINDING       DEATHANX
              ________      ________      ________      ________      ________
 ESJ            0.798
 LIBCON         0.671         3.154
 INDIV         -0.133        -0.150         0.455
 BINDING        0.284         0.473         0.054         0.652
 DEATHANX       0.164         0.147         0.048         0.281         2.584
 NCLOSURE       0.072         0.150         0.042         0.096         0.135
 NCOG          -0.136        -0.225         0.033        -0.159        -0.118
 EMPATHY       -0.035        -0.048         0.101         0.030         0.040


           Model Estimated Covariances/Correlations/Residual Correlations
              NCLOSURE      NCOG          EMPATHY
              ________      ________      ________
 NCLOSURE       0.200
 NCOG          -0.106         0.357
 EMPATHY        0.012         0.035         0.145


           Residuals for Covariances/Correlations/Residual Correlations
              ESJ           LIBCON        INDIV         BINDING       DEATHANX
              ________      ________      ________      ________      ________
 ESJ            0.000
 LIBCON         0.000         0.000
 INDIV          0.000         0.000         0.000
 BINDING        0.000         0.000         0.000         0.000
 DEATHANX       0.000         0.000         0.000         0.000         0.000
 NCLOSURE       0.000         0.000         0.000         0.000         0.000
 NCOG           0.000         0.000         0.000         0.000         0.000
 EMPATHY        0.000         0.000         0.000         0.000         0.000


           Residuals for Covariances/Correlations/Residual Correlations
              NCLOSURE      NCOG          EMPATHY
              ________      ________      ________
 NCLOSURE       0.000
 NCOG           0.000         0.000
 EMPATHY        0.000         0.000         0.000


DIAGRAM INFORMATION

  Use View Diagram under the Diagram menu in the Mplus Editor to view the diagram.
  If running Mplus from the Mplus Diagrammer, the diagram opens automatically.

  Diagram output
    c:\users\sn69\desktop\mplus\jan2016\study1_saturatedmodel.dgm

     Beginning Time:  16:16:05
        Ending Time:  16:16:14
       Elapsed Time:  00:00:09


MUTHEN & MUTHEN
3463 Stoner Ave.
Los Angeles, CA  90066

Tel: (310) 391-9971
Fax: (310) 391-8971
Web: www.StatModel.com
Support: Support@StatModel.com

Copyright (c) 1998-2014 Muthen & Muthen
