# Supplementary material for: Moral “foundations” as the product of motivated social cognition: Empathy and other psychological underpinnings of ideological divergence in “individualizing” and “binding” concerns
Source: PLoS One. 2020 Nov 10;15(11):e0241144. doi: 10.1371/journal.pone.0241144 (PMC7654778; doi:10.1371/journal.pone.0241144)
Supplement: S1 Data — (ZIP) [file pone.0241144.s001.zip › study2_saturatedModel.out]

Mplus VERSION 7.3
MUTHEN & MUTHEN
01/10/2016   4:14 PM

INPUT INSTRUCTIONS

  TITLE:
      SaturatedM1

  DATA:
      FILE IS SJ_MFT_2014cleanedForMPlus.dat;
      FORMAT IS FREE;

  VARIABLE:
      NAMES ARE Conform DeathAnx NClosure order predict decise ambig closed NCog
      Empathy EmpAff EmpCog ESJ Harm Fair Ingroup Auth Purity libcon Indiv Binding;
      USEVARIABLES ARE DeathAnx NClosure NCog Empathy ESJ libcon Indiv Binding;

  ANALYSIS:
      TYPE IS GENERAL;
      ESTIMATOR IS ML; !maximum liklihood estimation procedure
      ITERATIONS = 1000; !the max # of times it will try to estimate the best possible coeff
      CONVERGENCE = 0.00005;
      BOOTSTRAP = 5000; !the # of bootstraps (i.e., resamples) if you are testing an indirec

  MODEL:
      libcon on ESJ Indiv Binding Empathy NClosure NCog DeathAnx;
      ESJ on Indiv Binding Empathy NClosure NCog
      DeathAnx ;
      Indiv on Empathy NClosure NCog DeathAnx ;
      Binding on Empathy NClosure NCog DeathAnx ;

      Indiv with Binding;
      Empathy with NClosure;
      Empathy with NCog;
      Empathy with DeathAnx;
      NClosure with NCog;
      NClosure with DeathAnx;
      NCog with DeathAnx;

      Model indirect: libcon IND Indiv Empathy;
      Model indirect: libcon IND ESJ Indiv Empathy;
      Model indirect: libcon IND Binding Empathy;
      Model indirect: libcon IND ESJ Binding Empathy;

      Model indirect: libcon IND Indiv NClosure;
      Model indirect: libcon IND ESJ Indiv NClosure;
      Model indirect: libcon IND Binding NClosure;
      Model indirect: libcon IND ESJ Binding NClosure;

      Model indirect: libcon IND Indiv NCog;
      Model indirect: libcon IND ESJ Indiv NCog;
      Model indirect: libcon IND Binding NCog;
      Model indirect: libcon IND ESJ Binding NCog;

      Model indirect: libcon IND Indiv DeathAnx;
      Model indirect: libcon IND ESJ Indiv DeathAnx;
      Model indirect: libcon IND Binding DeathAnx;
      Model indirect: libcon IND ESJ Binding DeathAnx;

      Model indirect: ESJ IND Indiv Empathy;
      Model indirect: ESJ IND Indiv NClosure;
      Model indirect: ESJ IND Indiv NCog;
      Model indirect: ESJ IND Indiv DeathAnx;

      Model indirect: ESJ IND Binding Empathy;
      Model indirect: ESJ IND Binding NClosure;
      Model indirect: ESJ IND Binding NCog;
      Model indirect: ESJ IND Binding DeathAnx;

  OUTPUT:
      SAMPSTAT RESIDUAL STANDARDIZED CINTERVAL (BCBOOTSTRAP); !sample statistics, residuals,
      !bias corrected bootstrapped CIs take into consideration that there will be nonindepen
      !can be chosen more than once in a bootstrapped sample (e.g., person 1 can appear mult
      !this can inflate the standard error of the indirect effect estimate and the bias corr


  !DON'T FORGET TO PUT A SEMICOLON AFTER EACH COMMAND!


*** WARNING
  Input line exceeded 90 characters. Some input may be truncated.
      ITERATIONS = 1000; !the max # of times it will try to estimate the best possible coeffi
*** WARNING
  Input line exceeded 90 characters. Some input may be truncated.
      BOOTSTRAP = 5000; !the # of bootstraps (i.e., resamples) if you are testing an indirect
*** WARNING
  Input line exceeded 90 characters. Some input may be truncated.
      !bias corrected bootstrapped CIs take into consideration that there will be nonindepend
*** WARNING
  Input line exceeded 90 characters. Some input may be truncated.
      !can be chosen more than once in a bootstrapped sample (e.g., person 1 can appear multi
*** WARNING
  Input line exceeded 90 characters. Some input may be truncated.
      !this can inflate the standard error of the indirect effect estimate and the bias corre
   5 WARNING(S) FOUND IN THE INPUT INSTRUCTIONS


SaturatedM1

SUMMARY OF ANALYSIS

Number of groups                                                 1
Number of observations                                         249

Number of dependent variables                                    4
Number of independent variables                                  4
Number of continuous latent variables                            0

Observed dependent variables

  Continuous
   ESJ         LIBCON      INDIV       BINDING

Observed independent variables
   DEATHANX    NCLOSURE    NCOG        EMPATHY


Estimator                                                       ML
Information matrix                                        OBSERVED
Maximum number of iterations                                  1000
Convergence criterion                                    0.500D-04
Maximum number of steepest descent iterations                   20
Number of bootstrap draws
    Requested                                                 5000
    Completed                                                 5000

Input data file(s)
  SJ_MFT_2014cleanedForMPlus.dat

Input data format  FREE


SAMPLE STATISTICS


     SAMPLE STATISTICS


           Means
              ESJ           LIBCON        INDIV         BINDING       DEATHANX
              ________      ________      ________      ________      ________
      1         4.519         4.510         4.751         3.725         3.730


           Means
              NCLOSURE      NCOG          EMPATHY
              ________      ________      ________
      1         3.963         3.376         3.566


           Covariances
              ESJ           LIBCON        INDIV         BINDING       DEATHANX
              ________      ________      ________      ________      ________
 ESJ            1.734
 LIBCON         1.465         5.009
 INDIV         -0.389        -0.415         0.610
 BINDING        0.474         0.966         0.069         0.810
 DEATHANX       0.246         0.050        -0.082         0.204         2.097
 NCLOSURE       0.047         0.115         0.059         0.086         0.114
 NCOG          -0.172        -0.172         0.138        -0.147        -0.520
 EMPATHY       -0.170        -0.143         0.173        -0.050        -0.073


           Covariances
              NCLOSURE      NCOG          EMPATHY
              ________      ________      ________
 NCLOSURE       0.285
 NCOG          -0.089         0.706
 EMPATHY        0.068         0.062         0.284


           Correlations
              ESJ           LIBCON        INDIV         BINDING       DEATHANX
              ________      ________      ________      ________      ________
 ESJ            1.000
 LIBCON         0.497         1.000
 INDIV         -0.378        -0.238         1.000
 BINDING        0.400         0.480         0.098         1.000
 DEATHANX       0.129         0.016        -0.073         0.157         1.000
 NCLOSURE       0.067         0.096         0.142         0.179         0.148
 NCOG          -0.156        -0.092         0.211        -0.194        -0.428
 EMPATHY       -0.243        -0.120         0.415        -0.105        -0.094


           Correlations
              NCLOSURE      NCOG          EMPATHY
              ________      ________      ________
 NCLOSURE       1.000
 NCOG          -0.198         1.000
 EMPATHY        0.239         0.139         1.000


UNIVARIATE HIGHER-ORDER MOMENT DESCRIPTIVE STATISTICS


     UNIVARIATE HIGHER-ORDER MOMENT DESCRIPTIVE STATISTICS

         Variable/         Mean/     Skewness/   Minimum/ % with                Percentiles
        Sample Size      Variance    Kurtosis    Maximum  Min/Max      20%/60%    40%/80%    Median

     ESJ                   4.519      -0.121       1.235    0.40%       3.412      4.412      4.824
             249.000       1.734       0.153       8.706    0.40%       5.000      5.294
     LIBCON                4.510       0.175       1.000    9.24%       2.000      4.000      5.000
             249.000       5.009      -0.799       9.000    4.02%       5.000      6.333
     INDIV                 4.751      -0.746       2.000    0.80%       4.125      4.625      4.875
             249.000       0.610       0.450       6.000    3.61%       5.000      5.375
     BINDING               3.725      -0.255       1.667    0.80%       2.909      3.583      3.833
             249.000       0.810      -0.592       5.917    0.40%       4.083      4.500
     DEATHANX              3.730       0.113       1.000    1.61%       2.308      3.231      3.692
             249.000       2.097      -0.847       7.000    0.40%       4.154      5.077
     NCLOSURE              3.963       0.215       1.667    0.40%       3.595      3.810      3.905
             249.000       0.285       2.160       5.976    0.40%       4.048      4.333
     NCOG                  3.376      -0.314       1.056    0.40%       2.778      3.111      3.389
             249.000       0.706      -0.352       5.000    0.80%       3.667      4.111
     EMPATHY               3.566       0.003       2.450    1.20%       3.100      3.400      3.650
             249.000       0.284      -0.603       4.900    0.40%       3.750      4.000


THE MODEL ESTIMATION TERMINATED NORMALLY


MODEL FIT INFORMATION

Number of Free Parameters                       44

Loglikelihood

          H0 Value                       -2546.125
          H1 Value                       -2546.125

Information Criteria

          Akaike (AIC)                    5180.249
          Bayesian (BIC)                  5335.017
          Sample-Size Adjusted BIC        5195.535
            (n* = (n + 2) / 24)

Chi-Square Test of Model Fit

          Value                              0.000
          Degrees of Freedom                     0
          P-Value                           0.0000

RMSEA (Root Mean Square Error Of Approximation)

          Estimate                           0.000
          90 Percent C.I.                    0.000  0.000
          Probability RMSEA <= .05           0.000

CFI/TLI

          CFI                                1.000
          TLI                                1.000

Chi-Square Test of Model Fit for the Baseline Model

          Value                            307.999
          Degrees of Freedom                    22
          P-Value                           0.0000

SRMR (Standardized Root Mean Square Residual)

          Value                              0.000


MODEL RESULTS

                                                    Two-Tailed
                    Estimate       S.E.  Est./S.E.    P-Value

 LIBCON   ON
    ESJ                0.476      0.118      4.032      0.000
    INDIV             -0.620      0.175     -3.538      0.000
    BINDING            1.016      0.156      6.528      0.000
    EMPATHY            0.241      0.255      0.946      0.344
    NCLOSURE           0.175      0.230      0.764      0.445
    NCOG               0.111      0.165      0.672      0.502
    DEATHANX          -0.129      0.099     -1.295      0.195

 ESJ      ON
    INDIV             -0.709      0.095     -7.430      0.000
    BINDING            0.628      0.083      7.521      0.000
    EMPATHY           -0.104      0.150     -0.694      0.487
    NCLOSURE           0.160      0.170      0.941      0.346
    NCOG               0.081      0.113      0.722      0.471
    DEATHANX           0.036      0.060      0.605      0.545

 INDIV    ON
    EMPATHY            0.544      0.101      5.403      0.000
    NCLOSURE           0.127      0.109      1.160      0.246
    NCOG               0.176      0.065      2.711      0.007
    DEATHANX           0.016      0.035      0.467      0.640

 BINDING  ON
    EMPATHY           -0.211      0.111     -1.902      0.057
    NCLOSURE           0.298      0.111      2.686      0.007
    NCOG              -0.120      0.076     -1.566      0.117
    DEATHANX           0.044      0.046      0.962      0.336

 INDIV    WITH
    BINDING            0.108      0.043      2.525      0.012

 EMPATHY  WITH
    NCLOSURE           0.068      0.020      3.321      0.001
    NCOG               0.062      0.031      1.992      0.046
    DEATHANX          -0.073      0.051     -1.423      0.155

 NCLOSURE WITH
    NCOG              -0.089      0.038     -2.348      0.019
    DEATHANX           0.114      0.057      2.019      0.044

 NCOG     WITH
    DEATHANX          -0.520      0.083     -6.273      0.000

 Means
    DEATHANX           3.730      0.094     39.744      0.000
    NCLOSURE           3.963      0.034    118.207      0.000
    NCOG               3.376      0.052     64.655      0.000
    EMPATHY            3.566      0.033    106.598      0.000

 Intercepts
    ESJ                4.876      1.047      4.658      0.000
    LIBCON             0.075      1.596      0.047      0.962
    INDIV              1.656      0.589      2.809      0.005
    BINDING            3.536      0.705      5.014      0.000

 Variances
    DEATHANX           2.097      0.141     14.861      0.000
    NCLOSURE           0.285      0.037      7.793      0.000
    NCOG               0.706      0.057     12.334      0.000
    EMPATHY            0.284      0.021     13.716      0.000

 Residual Variances
    ESJ                1.140      0.111     10.259      0.000
    LIBCON             3.112      0.252     12.372      0.000
    INDIV              0.485      0.057      8.535      0.000
    BINDING            0.747      0.056     13.325      0.000


STANDARDIZED MODEL RESULTS

                      StdYX       StdY        Std
                    Estimate   Estimate   Estimate

 LIBCON   ON
    ESJ                0.280      0.280      0.476
    INDIV             -0.216     -0.216     -0.620
    BINDING            0.408      0.408      1.016
    EMPATHY            0.057      0.057      0.241
    NCLOSURE           0.042      0.042      0.175
    NCOG               0.042      0.042      0.111
    DEATHANX          -0.083     -0.083     -0.129

 ESJ      ON
    INDIV             -0.420     -0.420     -0.709
    BINDING            0.429      0.429      0.628
    EMPATHY           -0.042     -0.042     -0.104
    NCLOSURE           0.065      0.065      0.160
    NCOG               0.052      0.052      0.081
    DEATHANX           0.040      0.040      0.036

 INDIV    ON
    EMPATHY            0.371      0.371      0.544
    NCLOSURE           0.087      0.087      0.127
    NCOG               0.189      0.189      0.176
    DEATHANX           0.030      0.030      0.016

 BINDING  ON
    EMPATHY           -0.125     -0.125     -0.211
    NCLOSURE           0.177      0.177      0.298
    NCOG              -0.112     -0.112     -0.120
    DEATHANX           0.071      0.071      0.044

 INDIV    WITH
    BINDING            0.179      0.179      0.108

 EMPATHY  WITH
    NCLOSURE           0.239      0.239      0.068
    NCOG               0.139      0.139      0.062
    DEATHANX          -0.094     -0.094     -0.073

 NCLOSURE WITH
    NCOG              -0.198     -0.198     -0.089
    DEATHANX           0.148      0.148      0.114

 NCOG     WITH
    DEATHANX          -0.428     -0.428     -0.520

 Means
    DEATHANX           2.576      2.576      3.730
    NCLOSURE           7.425      7.425      3.963
    NCOG               4.019      4.019      3.376
    EMPATHY            6.692      6.692      3.566

 Intercepts
    ESJ                3.703      3.703      4.876
    LIBCON             0.034      0.034      0.075
    INDIV              2.121      2.121      1.656
    BINDING            3.928      3.928      3.536

 Variances
    DEATHANX           1.000      1.000      2.097
    NCLOSURE           1.000      1.000      0.285
    NCOG               1.000      1.000      0.706
    EMPATHY            1.000      1.000      0.284

 Residual Variances
    ESJ                0.658      0.658      1.140
    LIBCON             0.621      0.621      3.112
    INDIV              0.796      0.796      0.485
    BINDING            0.922      0.922      0.747


R-SQUARE

    Observed
    Variable        Estimate

    ESJ                0.342
    LIBCON             0.379
    INDIV              0.204
    BINDING            0.078


TOTAL, TOTAL INDIRECT, SPECIFIC INDIRECT, AND DIRECT EFFECTS


                                                    Two-Tailed
                    Estimate       S.E.  Est./S.E.    P-Value

Effects from EMPATHY to LIBCON

  Sum of indirect     -0.798      0.196     -4.064      0.000

  Specific indirect

    LIBCON
    INDIV
    EMPATHY           -0.337      0.115     -2.930      0.003

    LIBCON
    ESJ
    INDIV
    EMPATHY           -0.184      0.066     -2.786      0.005

    LIBCON
    BINDING
    EMPATHY           -0.214      0.116     -1.841      0.066

    LIBCON
    ESJ
    BINDING
    EMPATHY           -0.063      0.041     -1.545      0.122


Effects from NCLOSURE to LIBCON

  Sum of indirect      0.271      0.186      1.452      0.147

  Specific indirect

    LIBCON
    INDIV
    NCLOSURE          -0.079      0.073     -1.074      0.283

    LIBCON
    ESJ
    INDIV
    NCLOSURE          -0.043      0.041     -1.051      0.293

    LIBCON
    BINDING
    NCLOSURE           0.303      0.120      2.519      0.012

    LIBCON
    ESJ
    BINDING
    NCLOSURE           0.089      0.044      2.042      0.041


Effects from NCOG to LIBCON

  Sum of indirect     -0.326      0.123     -2.646      0.008

  Specific indirect

    LIBCON
    INDIV
    NCOG              -0.109      0.055     -1.981      0.048

    LIBCON
    ESJ
    INDIV
    NCOG              -0.059      0.026     -2.240      0.025

    LIBCON
    BINDING
    NCOG              -0.122      0.080     -1.517      0.129

    LIBCON
    ESJ
    BINDING
    NCOG              -0.036      0.026     -1.394      0.163


Effects from DEATHANX to LIBCON

  Sum of indirect      0.042      0.061      0.691      0.490

  Specific indirect

    LIBCON
    INDIV
    DEATHANX          -0.010      0.023     -0.450      0.652

    LIBCON
    ESJ
    INDIV
    DEATHANX          -0.006      0.013     -0.436      0.663

    LIBCON
    BINDING
    DEATHANX           0.045      0.047      0.962      0.336

    LIBCON
    ESJ
    BINDING
    DEATHANX           0.013      0.015      0.880      0.379


Effects from EMPATHY to ESJ

  Sum of indirect     -0.518      0.119     -4.358      0.000

  Specific indirect

    ESJ
    INDIV
    EMPATHY           -0.385      0.093     -4.151      0.000

    ESJ
    BINDING
    EMPATHY           -0.132      0.075     -1.768      0.077


Effects from NCLOSURE to ESJ

  Sum of indirect      0.097      0.109      0.892      0.373

  Specific indirect

    ESJ
    INDIV
    NCLOSURE          -0.090      0.079     -1.133      0.257

    ESJ
    BINDING
    NCLOSURE           0.187      0.073      2.551      0.011


Effects from NCOG to ESJ

  Sum of indirect     -0.200      0.067     -2.975      0.003

  Specific indirect

    ESJ
    INDIV
    NCOG              -0.125      0.048     -2.584      0.010

    ESJ
    BINDING
    NCOG              -0.075      0.050     -1.503      0.133


Effects from DEATHANX to ESJ

  Sum of indirect      0.016      0.033      0.481      0.630

  Specific indirect

    ESJ
    INDIV
    DEATHANX          -0.012      0.025     -0.459      0.646

    ESJ
    BINDING
    DEATHANX           0.028      0.029      0.952      0.341


STANDARDIZED TOTAL, TOTAL INDIRECT, SPECIFIC INDIRECT, AND DIRECT EFFECTS


STDYX Standardization

                                                    Two-Tailed
                    Estimate       S.E.  Est./S.E.    P-Value

Effects from EMPATHY to LIBCON

  Sum of indirect     -0.190      0.046     -4.159      0.000

  Specific indirect

    LIBCON
    INDIV
    EMPATHY           -0.080      0.027     -2.928      0.003

    LIBCON
    ESJ
    INDIV
    EMPATHY           -0.044      0.015     -2.874      0.004

    LIBCON
    BINDING
    EMPATHY           -0.051      0.028     -1.853      0.064

    LIBCON
    ESJ
    BINDING
    EMPATHY           -0.015      0.010     -1.574      0.115


Effects from NCLOSURE to LIBCON

  Sum of indirect      0.065      0.045      1.422      0.155

  Specific indirect

    LIBCON
    INDIV
    NCLOSURE          -0.019      0.017     -1.099      0.272

    LIBCON
    ESJ
    INDIV
    NCLOSURE          -0.010      0.009     -1.079      0.280

    LIBCON
    BINDING
    NCLOSURE           0.072      0.029      2.465      0.014

    LIBCON
    ESJ
    BINDING
    NCLOSURE           0.021      0.011      2.005      0.045


Effects from NCOG to LIBCON

  Sum of indirect     -0.122      0.046     -2.656      0.008

  Specific indirect

    LIBCON
    INDIV
    NCOG              -0.041      0.021     -1.986      0.047

    LIBCON
    ESJ
    INDIV
    NCOG              -0.022      0.010     -2.282      0.023

    LIBCON
    BINDING
    NCOG              -0.046      0.030     -1.518      0.129

    LIBCON
    ESJ
    BINDING
    NCOG              -0.013      0.010     -1.400      0.161


Effects from DEATHANX to LIBCON

  Sum of indirect      0.027      0.039      0.692      0.489

  Specific indirect

    LIBCON
    INDIV
    DEATHANX          -0.007      0.015     -0.450      0.653

    LIBCON
    ESJ
    INDIV
    DEATHANX          -0.004      0.008     -0.437      0.662

    LIBCON
    BINDING
    DEATHANX           0.029      0.030      0.964      0.335

    LIBCON
    ESJ
    BINDING
    DEATHANX           0.009      0.010      0.883      0.377


Effects from EMPATHY to ESJ

  Sum of indirect     -0.210      0.045     -4.640      0.000

  Specific indirect

    ESJ
    INDIV
    EMPATHY           -0.156      0.036     -4.357      0.000

    ESJ
    BINDING
    EMPATHY           -0.054      0.030     -1.804      0.071


Effects from NCLOSURE to ESJ

  Sum of indirect      0.039      0.045      0.883      0.377

  Specific indirect

    ESJ
    INDIV
    NCLOSURE          -0.036      0.031     -1.168      0.243

    ESJ
    BINDING
    NCLOSURE           0.076      0.030      2.510      0.012


Effects from NCOG to ESJ

  Sum of indirect     -0.127      0.043     -2.983      0.003

  Specific indirect

    ESJ
    INDIV
    NCOG              -0.079      0.031     -2.602      0.009

    ESJ
    BINDING
    NCOG              -0.048      0.032     -1.506      0.132


Effects from DEATHANX to ESJ

  Sum of indirect      0.018      0.036      0.485      0.628

  Specific indirect

    ESJ
    INDIV
    DEATHANX          -0.013      0.028     -0.460      0.646

    ESJ
    BINDING
    DEATHANX           0.030      0.032      0.962      0.336


STDY Standardization

                                                    Two-Tailed
                    Estimate       S.E.  Est./S.E.    P-Value

Effects from EMPATHY to LIBCON

  Sum of indirect     -0.190      0.047     -4.064      0.000

  Specific indirect

    LIBCON
    INDIV
    EMPATHY           -0.080      0.027     -2.930      0.003

    LIBCON
    ESJ
    INDIV
    EMPATHY           -0.044      0.016     -2.786      0.005

    LIBCON
    BINDING
    EMPATHY           -0.051      0.028     -1.841      0.066

    LIBCON
    ESJ
    BINDING
    EMPATHY           -0.015      0.010     -1.545      0.122


Effects from NCLOSURE to LIBCON

  Sum of indirect      0.065      0.044      1.452      0.147

  Specific indirect

    LIBCON
    INDIV
    NCLOSURE          -0.019      0.017     -1.074      0.283

    LIBCON
    ESJ
    INDIV
    NCLOSURE          -0.010      0.010     -1.051      0.293

    LIBCON
    BINDING
    NCLOSURE           0.072      0.029      2.519      0.012

    LIBCON
    ESJ
    BINDING
    NCLOSURE           0.021      0.010      2.042      0.041


Effects from NCOG to LIBCON

  Sum of indirect     -0.122      0.046     -2.646      0.008

  Specific indirect

    LIBCON
    INDIV
    NCOG              -0.041      0.021     -1.981      0.048

    LIBCON
    ESJ
    INDIV
    NCOG              -0.022      0.010     -2.240      0.025

    LIBCON
    BINDING
    NCOG              -0.046      0.030     -1.517      0.129

    LIBCON
    ESJ
    BINDING
    NCOG              -0.013      0.010     -1.394      0.163


Effects from DEATHANX to LIBCON

  Sum of indirect      0.027      0.040      0.691      0.490

  Specific indirect

    LIBCON
    INDIV
    DEATHANX          -0.007      0.015     -0.450      0.652

    LIBCON
    ESJ
    INDIV
    DEATHANX          -0.004      0.008     -0.436      0.663

    LIBCON
    BINDING
    DEATHANX           0.029      0.030      0.962      0.336

    LIBCON
    ESJ
    BINDING
    DEATHANX           0.009      0.010      0.880      0.379


Effects from EMPATHY to ESJ

  Sum of indirect     -0.210      0.048     -4.358      0.000

  Specific indirect

    ESJ
    INDIV
    EMPATHY           -0.156      0.038     -4.151      0.000

    ESJ
    BINDING
    EMPATHY           -0.054      0.030     -1.768      0.077


Effects from NCLOSURE to ESJ

  Sum of indirect      0.039      0.044      0.892      0.373

  Specific indirect

    ESJ
    INDIV
    NCLOSURE          -0.036      0.032     -1.133      0.257

    ESJ
    BINDING
    NCLOSURE           0.076      0.030      2.551      0.011


Effects from NCOG to ESJ

  Sum of indirect     -0.127      0.043     -2.975      0.003

  Specific indirect

    ESJ
    INDIV
    NCOG              -0.079      0.031     -2.584      0.010

    ESJ
    BINDING
    NCOG              -0.048      0.032     -1.503      0.133


Effects from DEATHANX to ESJ

  Sum of indirect      0.018      0.037      0.481      0.630

  Specific indirect

    ESJ
    INDIV
    DEATHANX          -0.013      0.028     -0.459      0.646

    ESJ
    BINDING
    DEATHANX           0.030      0.032      0.952      0.341


STD Standardization

                                                    Two-Tailed
                    Estimate       S.E.  Est./S.E.    P-Value

Effects from EMPATHY to LIBCON

  Sum of indirect     -0.798      0.196     -4.064      0.000

  Specific indirect

    LIBCON
    INDIV
    EMPATHY           -0.337      0.115     -2.930      0.003

    LIBCON
    ESJ
    INDIV
    EMPATHY           -0.184      0.066     -2.786      0.005

    LIBCON
    BINDING
    EMPATHY           -0.214      0.116     -1.841      0.066

    LIBCON
    ESJ
    BINDING
    EMPATHY           -0.063      0.041     -1.545      0.122


Effects from NCLOSURE to LIBCON

  Sum of indirect      0.271      0.186      1.452      0.147

  Specific indirect

    LIBCON
    INDIV
    NCLOSURE          -0.079      0.073     -1.074      0.283

    LIBCON
    ESJ
    INDIV
    NCLOSURE          -0.043      0.041     -1.051      0.293

    LIBCON
    BINDING
    NCLOSURE           0.303      0.120      2.519      0.012

    LIBCON
    ESJ
    BINDING
    NCLOSURE           0.089      0.044      2.042      0.041


Effects from NCOG to LIBCON

  Sum of indirect     -0.326      0.123     -2.646      0.008

  Specific indirect

    LIBCON
    INDIV
    NCOG              -0.109      0.055     -1.981      0.048

    LIBCON
    ESJ
    INDIV
    NCOG              -0.059      0.026     -2.240      0.025

    LIBCON
    BINDING
    NCOG              -0.122      0.080     -1.517      0.129

    LIBCON
    ESJ
    BINDING
    NCOG              -0.036      0.026     -1.394      0.163


Effects from DEATHANX to LIBCON

  Sum of indirect      0.042      0.061      0.691      0.490

  Specific indirect

    LIBCON
    INDIV
    DEATHANX          -0.010      0.023     -0.450      0.652

    LIBCON
    ESJ
    INDIV
    DEATHANX          -0.006      0.013     -0.436      0.663

    LIBCON
    BINDING
    DEATHANX           0.045      0.047      0.962      0.336

    LIBCON
    ESJ
    BINDING
    DEATHANX           0.013      0.015      0.880      0.379


Effects from EMPATHY to ESJ

  Sum of indirect     -0.518      0.119     -4.358      0.000

  Specific indirect

    ESJ
    INDIV
    EMPATHY           -0.385      0.093     -4.151      0.000

    ESJ
    BINDING
    EMPATHY           -0.132      0.075     -1.768      0.077


Effects from NCLOSURE to ESJ

  Sum of indirect      0.097      0.109      0.892      0.373

  Specific indirect

    ESJ
    INDIV
    NCLOSURE          -0.090      0.079     -1.133      0.257

    ESJ
    BINDING
    NCLOSURE           0.187      0.073      2.551      0.011


Effects from NCOG to ESJ

  Sum of indirect     -0.200      0.067     -2.975      0.003

  Specific indirect

    ESJ
    INDIV
    NCOG              -0.125      0.048     -2.584      0.010

    ESJ
    BINDING
    NCOG              -0.075      0.050     -1.503      0.133


Effects from DEATHANX to ESJ

  Sum of indirect      0.016      0.033      0.481      0.630

  Specific indirect

    ESJ
    INDIV
    DEATHANX          -0.012      0.025     -0.459      0.646

    ESJ
    BINDING
    DEATHANX           0.028      0.029      0.952      0.341


CONFIDENCE INTERVALS OF MODEL RESULTS

                  Lower .5%  Lower 2.5%    Lower 5%    Estimate    Upper 5%  Upper 2.5%   Upper .5%

 LIBCON   ON
    ESJ              0.166       0.238       0.275       0.476       0.667       0.702       0.785
    INDIV           -1.057      -0.971      -0.921      -0.620      -0.342      -0.282      -0.166
    BINDING          0.611       0.708       0.758       1.016       1.274       1.323       1.403
    EMPATHY         -0.418      -0.266      -0.175       0.241       0.668       0.747       0.920
    NCLOSURE        -0.431      -0.284      -0.197       0.175       0.559       0.630       0.771
    NCOG            -0.284      -0.210      -0.166       0.111       0.383       0.434       0.534
    DEATHANX        -0.392      -0.330      -0.296      -0.129       0.028       0.063       0.123

 ESJ      ON
    INDIV           -0.966      -0.903      -0.875      -0.709      -0.563      -0.532      -0.471
    BINDING          0.402       0.456       0.487       0.628       0.761       0.790       0.837
    EMPATHY         -0.520      -0.409      -0.365      -0.104       0.129       0.175       0.272
    NCLOSURE        -0.278      -0.179      -0.122       0.160       0.435       0.486       0.598
    NCOG            -0.212      -0.133      -0.101       0.081       0.269       0.307       0.382
    DEATHANX        -0.122      -0.086      -0.067       0.036       0.129       0.149       0.187

 INDIV    ON
    EMPATHY          0.279       0.347       0.377       0.544       0.709       0.736       0.793
    NCLOSURE        -0.149      -0.080      -0.051       0.127       0.307       0.345       0.408
    NCOG             0.001       0.044       0.067       0.176       0.277       0.295       0.345
    DEATHANX        -0.072      -0.054      -0.043       0.016       0.073       0.083       0.104

 BINDING  ON
    EMPATHY         -0.529      -0.441      -0.401      -0.211      -0.038       0.004       0.059
    NCLOSURE        -0.024       0.061       0.101       0.298       0.466       0.497       0.555
    NCOG            -0.304      -0.263      -0.241      -0.120       0.010       0.037       0.090
    DEATHANX        -0.071      -0.043      -0.032       0.044       0.118       0.134       0.163

 INDIV    WITH
    BINDING          0.008       0.028       0.041       0.108       0.184       0.199       0.222

 EMPATHY  WITH
    NCLOSURE         0.015       0.028       0.034       0.068       0.103       0.108       0.121
    NCOG            -0.019       0.001       0.012       0.062       0.114       0.123       0.142
    DEATHANX        -0.206      -0.173      -0.156      -0.073       0.012       0.030       0.061

 NCLOSURE WITH
    NCOG            -0.198      -0.171      -0.155      -0.089      -0.031      -0.022       0.001
    DEATHANX        -0.024       0.009       0.024       0.114       0.211       0.232       0.267

 NCOG     WITH
    DEATHANX        -0.762      -0.698      -0.666      -0.520      -0.393      -0.367      -0.315

 Means
    DEATHANX         3.484       3.546       3.579       3.730       3.880       3.914       3.979
    NCLOSURE         3.878       3.898       3.907       3.963       4.018       4.029       4.050
    NCOG             3.240       3.269       3.289       3.376       3.461       3.476       3.503
    EMPATHY          3.480       3.500       3.510       3.566       3.619       3.632       3.654

 Intercepts
    ESJ              2.240       2.877       3.205       4.876       6.662       6.941       7.493
    LIBCON          -4.173      -3.107      -2.552       0.075       2.640       3.119       4.201
    INDIV            0.232       0.562       0.755       1.656       2.680       2.856       3.300
    BINDING          1.770       2.212       2.426       3.536       4.728       4.950       5.421

 Variances
    DEATHANX         1.752       1.833       1.877       2.097       2.337       2.389       2.484
    NCLOSURE         0.200       0.222       0.231       0.285       0.352       0.367       0.396
    NCOG             0.566       0.602       0.618       0.706       0.808       0.829       0.862
    EMPATHY          0.236       0.247       0.252       0.284       0.322       0.328       0.338

 Residual Variances
    ESJ              0.899       0.960       0.994       1.140       1.364       1.410       1.494
    LIBCON           2.591       2.739       2.819       3.112       3.688       3.744       3.879
    INDIV            0.368       0.396       0.411       0.485       0.613       0.632       0.689
    BINDING          0.623       0.659       0.675       0.747       0.861       0.886       0.928


CONFIDENCE INTERVALS OF TOTAL, TOTAL INDIRECT, SPECIFIC INDIRECT, AND DIRECT EFFECTS


                  Lower .5%  Lower 2.5%    Lower 5%    Estimate    Upper 5%  Upper 2.5%   Upper .5%

Effects from EMPATHY to LIBCON

  Sum of indirect   -1.338      -1.210      -1.138      -0.798      -0.486      -0.430      -0.334

  Specific indirect

    LIBCON
    INDIV
    EMPATHY         -0.705      -0.611      -0.568      -0.337      -0.179      -0.144      -0.086

    LIBCON
    ESJ
    INDIV
    EMPATHY         -0.413      -0.346      -0.311      -0.184      -0.097      -0.083      -0.060

    LIBCON
    BINDING
    EMPATHY         -0.574      -0.479      -0.428      -0.214      -0.047      -0.009       0.050

    LIBCON
    ESJ
    BINDING
    EMPATHY         -0.222      -0.176      -0.154      -0.063      -0.015      -0.006       0.013


Effects from NCLOSURE to LIBCON

  Sum of indirect   -0.244      -0.117      -0.049       0.271       0.561       0.619       0.710

  Specific indirect

    LIBCON
    INDIV
    NCLOSURE        -0.339      -0.256      -0.228      -0.079       0.016       0.036       0.073

    LIBCON
    ESJ
    INDIV
    NCLOSURE        -0.187      -0.143      -0.123      -0.043       0.011       0.021       0.047

    LIBCON
    BINDING
    NCLOSURE        -0.003       0.084       0.118       0.303       0.515       0.556       0.633

    LIBCON
    ESJ
    BINDING
    NCLOSURE         0.002       0.021       0.031       0.089       0.177       0.196       0.236


Effects from NCOG to LIBCON

  Sum of indirect   -0.667      -0.577      -0.533      -0.326      -0.130      -0.095      -0.021

  Specific indirect

    LIBCON
    INDIV
    NCOG            -0.329      -0.257      -0.228      -0.109      -0.039      -0.029      -0.009

    LIBCON
    ESJ
    INDIV
    NCOG            -0.150      -0.123      -0.114      -0.059      -0.025      -0.019      -0.007

    LIBCON
    BINDING
    NCOG            -0.343      -0.285      -0.257      -0.122       0.005       0.032       0.084

    LIBCON
    ESJ
    BINDING
    NCOG            -0.118      -0.099      -0.088      -0.036      -0.002       0.005       0.023


Effects from DEATHANX to LIBCON

  Sum of indirect   -0.119      -0.077      -0.057       0.042       0.147       0.165       0.200

  Specific indirect

    LIBCON
    INDIV
    DEATHANX        -0.083      -0.060      -0.050      -0.010       0.024       0.032       0.047

    LIBCON
    ESJ
    INDIV
    DEATHANX        -0.045      -0.034      -0.028      -0.006       0.013       0.016       0.025

    LIBCON
    BINDING
    DEATHANX        -0.072      -0.043      -0.029       0.045       0.124       0.139       0.169

    LIBCON
    ESJ
    BINDING
    DEATHANX        -0.020      -0.011      -0.007       0.013       0.042       0.049       0.064


Effects from EMPATHY to ESJ

  Sum of indirect   -0.882      -0.774      -0.720      -0.518      -0.337      -0.305      -0.240

  Specific indirect

    ESJ
    INDIV
    EMPATHY         -0.664      -0.582      -0.549      -0.385      -0.248      -0.225      -0.182

    ESJ
    BINDING
    EMPATHY         -0.369      -0.301      -0.271      -0.132      -0.025      -0.001       0.031


Effects from NCLOSURE to ESJ

  Sum of indirect   -0.198      -0.126      -0.092       0.097       0.269       0.303       0.374

  Specific indirect

    ESJ
    INDIV
    NCLOSURE        -0.310      -0.255      -0.225      -0.090       0.035       0.057       0.100

    ESJ
    BINDING
    NCLOSURE        -0.006       0.046       0.069       0.187       0.311       0.335       0.389


Effects from NCOG to ESJ

  Sum of indirect   -0.375      -0.337      -0.313      -0.200      -0.093      -0.074      -0.036

  Specific indirect

    ESJ
    INDIV
    NCOG            -0.266      -0.225      -0.211      -0.125      -0.052      -0.037      -0.008

    ESJ
    BINDING
    NCOG            -0.208      -0.176      -0.161      -0.075       0.004       0.020       0.053


Effects from DEATHANX to ESJ

  Sum of indirect   -0.071      -0.048      -0.036       0.016       0.074       0.085       0.107

  Specific indirect

    ESJ
    INDIV
    DEATHANX        -0.082      -0.064      -0.054      -0.012       0.029       0.037       0.051

    ESJ
    BINDING
    DEATHANX        -0.045      -0.027      -0.019       0.028       0.077       0.086       0.107


CONFIDENCE INTERVALS OF STANDARDIZED TOTAL, TOTAL INDIRECT, SPECIFIC INDIRECT,
AND DIRECT EFFECTS


STDYX Standardization

                  Lower .5%  Lower 2.5%    Lower 5%    Estimate    Upper 5%  Upper 2.5%   Upper .5%

Effects from EMPATHY to LIBCON

  Sum of indirect   -0.308      -0.280      -0.265      -0.190      -0.115      -0.101      -0.072

  Specific indirect

    LIBCON
    INDIV
    EMPATHY         -0.151      -0.134      -0.125      -0.080      -0.035      -0.027      -0.010

    LIBCON
    ESJ
    INDIV
    EMPATHY         -0.083      -0.074      -0.069      -0.044      -0.019      -0.014      -0.005

    LIBCON
    BINDING
    EMPATHY         -0.122      -0.105      -0.096      -0.051      -0.006       0.003       0.020

    LIBCON
    ESJ
    BINDING
    EMPATHY         -0.040      -0.034      -0.031      -0.015       0.001       0.004       0.010


Effects from NCLOSURE to LIBCON

  Sum of indirect   -0.052      -0.024      -0.010       0.065       0.139       0.153       0.181

  Specific indirect

    LIBCON
    INDIV
    NCLOSURE        -0.063      -0.052      -0.047      -0.019       0.009       0.015       0.025

    LIBCON
    ESJ
    INDIV
    NCLOSURE        -0.034      -0.029      -0.026      -0.010       0.005       0.008       0.014

    LIBCON
    BINDING
    NCLOSURE        -0.003       0.015       0.024       0.072       0.120       0.130       0.148

    LIBCON
    ESJ
    BINDING
    NCLOSURE        -0.006       0.000       0.004       0.021       0.039       0.042       0.049


Effects from NCOG to LIBCON

  Sum of indirect   -0.241      -0.212      -0.198      -0.122      -0.047      -0.032      -0.004

  Specific indirect

    LIBCON
    INDIV
    NCOG            -0.094      -0.081      -0.075      -0.041      -0.007      -0.001       0.012

    LIBCON
    ESJ
    INDIV
    NCOG            -0.047      -0.041      -0.038      -0.022      -0.006      -0.003       0.003

    LIBCON
    BINDING
    NCOG            -0.123      -0.105      -0.095      -0.046       0.004       0.013       0.032

    LIBCON
    ESJ
    BINDING
    NCOG            -0.038      -0.032      -0.029      -0.013       0.002       0.005       0.011


Effects from DEATHANX to LIBCON

  Sum of indirect   -0.074      -0.050      -0.038       0.027       0.092       0.105       0.129

  Specific indirect

    LIBCON
    INDIV
    DEATHANX        -0.044      -0.035      -0.031      -0.007       0.017       0.022       0.031

    LIBCON
    ESJ
    INDIV
    DEATHANX        -0.025      -0.020      -0.017      -0.004       0.010       0.012       0.018

    LIBCON
    BINDING
    DEATHANX        -0.048      -0.030      -0.020       0.029       0.078       0.088       0.106

    LIBCON
    ESJ
    BINDING
    DEATHANX        -0.016      -0.010      -0.007       0.009       0.024       0.027       0.033


Effects from EMPATHY to ESJ

  Sum of indirect   -0.326      -0.298      -0.284      -0.210      -0.135      -0.121      -0.093

  Specific indirect

    ESJ
    INDIV
    EMPATHY         -0.248      -0.226      -0.215      -0.156      -0.097      -0.086      -0.064

    ESJ
    BINDING
    EMPATHY         -0.130      -0.112      -0.103      -0.054      -0.005       0.005       0.023


Effects from NCLOSURE to ESJ

  Sum of indirect   -0.076      -0.048      -0.034       0.039       0.113       0.127       0.155

  Specific indirect

    ESJ
    INDIV
    NCLOSURE        -0.117      -0.097      -0.088      -0.036       0.015       0.025       0.044

    ESJ
    BINDING
    NCLOSURE        -0.002       0.017       0.026       0.076       0.126       0.135       0.154


Effects from NCOG to ESJ

  Sum of indirect   -0.237      -0.211      -0.198      -0.127      -0.057      -0.044      -0.017

  Specific indirect

    ESJ
    INDIV
    NCOG            -0.158      -0.139      -0.130      -0.079      -0.029      -0.020      -0.001

    ESJ
    BINDING
    NCOG            -0.130      -0.110      -0.100      -0.048       0.004       0.014       0.034


Effects from DEATHANX to ESJ

  Sum of indirect   -0.076      -0.054      -0.042       0.018       0.078       0.089       0.111

  Specific indirect

    ESJ
    INDIV
    DEATHANX        -0.084      -0.067      -0.059      -0.013       0.033       0.042       0.059

    ESJ
    BINDING
    DEATHANX        -0.051      -0.032      -0.022       0.030       0.082       0.092       0.112


STDY Standardization

                  Lower .5%  Lower 2.5%    Lower 5%    Estimate    Upper 5%  Upper 2.5%   Upper .5%

Effects from EMPATHY to LIBCON

  Sum of indirect   -0.311      -0.282      -0.267      -0.190      -0.113      -0.098      -0.070

  Specific indirect

    LIBCON
    INDIV
    EMPATHY         -0.151      -0.134      -0.125      -0.080      -0.035      -0.027      -0.010

    LIBCON
    ESJ
    INDIV
    EMPATHY         -0.084      -0.074      -0.070      -0.044      -0.018      -0.013      -0.003

    LIBCON
    BINDING
    EMPATHY         -0.122      -0.105      -0.097      -0.051      -0.005       0.003       0.020

    LIBCON
    ESJ
    BINDING
    EMPATHY         -0.040      -0.034      -0.031      -0.015       0.001       0.004       0.010


Effects from NCLOSURE to LIBCON

  Sum of indirect   -0.050      -0.023      -0.009       0.065       0.138       0.152       0.179

  Specific indirect

    LIBCON
    INDIV
    NCLOSURE        -0.064      -0.053      -0.047      -0.019       0.010       0.015       0.026

    LIBCON
    ESJ
    INDIV
    NCLOSURE        -0.035      -0.029      -0.026      -0.010       0.006       0.009       0.015

    LIBCON
    BINDING
    NCLOSURE        -0.002       0.016       0.025       0.072       0.119       0.128       0.146

    LIBCON
    ESJ
    BINDING
    NCLOSURE        -0.006       0.001       0.004       0.021       0.038       0.042       0.048


Effects from NCOG to LIBCON

  Sum of indirect   -0.241      -0.213      -0.198      -0.122      -0.046      -0.032      -0.003

  Specific indirect

    LIBCON
    INDIV
    NCOG            -0.094      -0.081      -0.075      -0.041      -0.007       0.000       0.012

    LIBCON
    ESJ
    INDIV
    NCOG            -0.048      -0.042      -0.039      -0.022      -0.006      -0.003       0.003

    LIBCON
    BINDING
    NCOG            -0.123      -0.105      -0.095      -0.046       0.004       0.013       0.032

    LIBCON
    ESJ
    BINDING
    NCOG            -0.038      -0.032      -0.029      -0.013       0.002       0.005       0.011


Effects from DEATHANX to LIBCON

  Sum of indirect   -0.075      -0.050      -0.038       0.027       0.092       0.105       0.129

  Specific indirect

    LIBCON
    INDIV
    DEATHANX        -0.044      -0.035      -0.031      -0.007       0.017       0.022       0.031

    LIBCON
    ESJ
    INDIV
    DEATHANX        -0.025      -0.020      -0.017      -0.004       0.010       0.013       0.018

    LIBCON
    BINDING
    DEATHANX        -0.049      -0.030      -0.021       0.029       0.078       0.088       0.106

    LIBCON
    ESJ
    BINDING
    DEATHANX        -0.016      -0.010      -0.007       0.009       0.024       0.027       0.033


Effects from EMPATHY to ESJ

  Sum of indirect   -0.334      -0.304      -0.289      -0.210      -0.131      -0.115      -0.086

  Specific indirect

    ESJ
    INDIV
    EMPATHY         -0.253      -0.230      -0.218      -0.156      -0.094      -0.082      -0.059

    ESJ
    BINDING
    EMPATHY         -0.132      -0.113      -0.103      -0.054      -0.004       0.006       0.024


Effects from NCLOSURE to ESJ

  Sum of indirect   -0.075      -0.047      -0.033       0.039       0.112       0.126       0.154

  Specific indirect

    ESJ
    INDIV
    NCLOSURE        -0.119      -0.099      -0.089      -0.036       0.016       0.027       0.046

    ESJ
    BINDING
    NCLOSURE        -0.001       0.018       0.027       0.076       0.125       0.134       0.152


Effects from NCOG to ESJ

  Sum of indirect   -0.238      -0.211      -0.198      -0.127      -0.057      -0.043      -0.017

  Specific indirect

    ESJ
    INDIV
    NCOG            -0.159      -0.140      -0.130      -0.079      -0.029      -0.019       0.000

    ESJ
    BINDING
    NCOG            -0.130      -0.110      -0.100      -0.048       0.005       0.015       0.034


Effects from DEATHANX to ESJ

  Sum of indirect   -0.077      -0.054      -0.043       0.018       0.078       0.089       0.112

  Specific indirect

    ESJ
    INDIV
    DEATHANX        -0.085      -0.067      -0.059      -0.013       0.033       0.042       0.059

    ESJ
    BINDING
    DEATHANX        -0.052      -0.032      -0.022       0.030       0.083       0.093       0.113


STD Standardization

                  Lower .5%  Lower 2.5%    Lower 5%    Estimate    Upper 5%  Upper 2.5%   Upper .5%

Effects from EMPATHY to LIBCON

  Sum of indirect   -1.304      -1.183      -1.121      -0.798      -0.475      -0.413      -0.292

  Specific indirect

    LIBCON
    INDIV
    EMPATHY         -0.634      -0.563      -0.527      -0.337      -0.148      -0.112      -0.041

    LIBCON
    ESJ
    INDIV
    EMPATHY         -0.353      -0.313      -0.292      -0.184      -0.075      -0.054      -0.014

    LIBCON
    BINDING
    EMPATHY         -0.514      -0.442      -0.406      -0.214      -0.023       0.014       0.086

    LIBCON
    ESJ
    BINDING
    EMPATHY         -0.168      -0.143      -0.130      -0.063       0.004       0.017       0.042


Effects from NCLOSURE to LIBCON

  Sum of indirect   -0.209      -0.095      -0.036       0.271       0.577       0.636       0.751

  Specific indirect

    LIBCON
    INDIV
    NCLOSURE        -0.267      -0.222      -0.199      -0.079       0.042       0.065       0.110

    LIBCON
    ESJ
    INDIV
    NCLOSURE        -0.147      -0.122      -0.110      -0.043       0.024       0.037       0.062

    LIBCON
    BINDING
    NCLOSURE        -0.007       0.067       0.105       0.303       0.500       0.538       0.612

    LIBCON
    ESJ
    BINDING
    NCLOSURE        -0.023       0.004       0.017       0.089       0.161       0.175       0.202


Effects from NCOG to LIBCON

  Sum of indirect   -0.643      -0.567      -0.528      -0.326      -0.123      -0.084      -0.009

  Specific indirect

    LIBCON
    INDIV
    NCOG            -0.251      -0.217      -0.200      -0.109      -0.018      -0.001       0.033

    LIBCON
    ESJ
    INDIV
    NCOG            -0.128      -0.111      -0.103      -0.059      -0.016      -0.007       0.009

    LIBCON
    BINDING
    NCOG            -0.328      -0.279      -0.253      -0.122       0.010       0.036       0.085

    LIBCON
    ESJ
    BINDING
    NCOG            -0.102      -0.086      -0.078      -0.036       0.006       0.015       0.030


Effects from DEATHANX to LIBCON

  Sum of indirect   -0.115      -0.078      -0.058       0.042       0.143       0.162       0.200

  Specific indirect

    LIBCON
    INDIV
    DEATHANX        -0.068      -0.054      -0.047      -0.010       0.027       0.034       0.048

    LIBCON
    ESJ
    INDIV
    DEATHANX        -0.038      -0.030      -0.026      -0.006       0.015       0.019       0.027

    LIBCON
    BINDING
    DEATHANX        -0.075      -0.046      -0.032       0.045       0.121       0.136       0.165

    LIBCON
    ESJ
    BINDING
    DEATHANX        -0.025      -0.016      -0.011       0.013       0.038       0.043       0.052


Effects from EMPATHY to ESJ

  Sum of indirect   -0.824      -0.751      -0.713      -0.518      -0.322      -0.285      -0.212

  Specific indirect

    ESJ
    INDIV
    EMPATHY         -0.625      -0.568      -0.538      -0.385      -0.233      -0.203      -0.146

    ESJ
    BINDING
    EMPATHY         -0.325      -0.279      -0.256      -0.132      -0.009       0.014       0.060


Effects from NCLOSURE to ESJ

  Sum of indirect   -0.184      -0.117      -0.082       0.097       0.277       0.312       0.379

  Specific indirect

    ESJ
    INDIV
    NCLOSURE        -0.294      -0.245      -0.220      -0.090       0.041       0.065       0.114

    ESJ
    BINDING
    NCLOSURE        -0.002       0.043       0.066       0.187       0.308       0.331       0.376


Effects from NCOG to ESJ

  Sum of indirect   -0.373      -0.331      -0.310      -0.200      -0.089      -0.068      -0.027

  Specific indirect

    ESJ
    INDIV
    NCOG            -0.249      -0.219      -0.204      -0.125      -0.045      -0.030       0.000

    ESJ
    BINDING
    NCOG            -0.204      -0.173      -0.157      -0.075       0.007       0.023       0.054


Effects from DEATHANX to ESJ

  Sum of indirect   -0.070      -0.049      -0.039       0.016       0.071       0.081       0.102

  Specific indirect

    ESJ
    INDIV
    DEATHANX        -0.077      -0.061      -0.053      -0.012       0.030       0.038       0.054

    ESJ
    BINDING
    DEATHANX        -0.047      -0.029      -0.020       0.028       0.075       0.085       0.102


RESIDUAL OUTPUT


     ESTIMATED MODEL AND RESIDUALS (OBSERVED - ESTIMATED)


           Model Estimated Means/Intercepts/Thresholds
              ESJ           LIBCON        INDIV         BINDING       DEATHANX
              ________      ________      ________      ________      ________
      1         4.519         4.510         4.751         3.725         3.730


           Model Estimated Means/Intercepts/Thresholds
              NCLOSURE      NCOG          EMPATHY
              ________      ________      ________
      1         3.963         3.376         3.566


           Residuals for Means/Intercepts/Thresholds
              ESJ           LIBCON        INDIV         BINDING       DEATHANX
              ________      ________      ________      ________      ________
      1         0.000         0.000         0.000         0.000         0.000


           Residuals for Means/Intercepts/Thresholds
              NCLOSURE      NCOG          EMPATHY
              ________      ________      ________
      1         0.000         0.000         0.000


           Model Estimated Covariances/Correlations/Residual Correlations
              ESJ           LIBCON        INDIV         BINDING       DEATHANX
              ________      ________      ________      ________      ________
 ESJ            1.734
 LIBCON         1.465         5.009
 INDIV         -0.389        -0.415         0.610
 BINDING        0.474         0.966         0.069         0.810
 DEATHANX       0.246         0.050        -0.082         0.204         2.097
 NCLOSURE       0.047         0.115         0.059         0.086         0.114
 NCOG          -0.172        -0.172         0.138        -0.147        -0.520
 EMPATHY       -0.170        -0.143         0.173        -0.050        -0.073


           Model Estimated Covariances/Correlations/Residual Correlations
              NCLOSURE      NCOG          EMPATHY
              ________      ________      ________
 NCLOSURE       0.285
 NCOG          -0.089         0.706
 EMPATHY        0.068         0.062         0.284


           Residuals for Covariances/Correlations/Residual Correlations
              ESJ           LIBCON        INDIV         BINDING       DEATHANX
              ________      ________      ________      ________      ________
 ESJ            0.000
 LIBCON         0.000         0.000
 INDIV          0.000         0.000         0.000
 BINDING        0.000         0.000         0.000         0.000
 DEATHANX       0.000         0.000         0.000         0.000         0.000
 NCLOSURE       0.000         0.000         0.000         0.000         0.000
 NCOG           0.000         0.000         0.000         0.000         0.000
 EMPATHY        0.000         0.000         0.000         0.000         0.000


           Residuals for Covariances/Correlations/Residual Correlations
              NCLOSURE      NCOG          EMPATHY
              ________      ________      ________
 NCLOSURE       0.000
 NCOG           0.000         0.000
 EMPATHY        0.000         0.000         0.000


DIAGRAM INFORMATION

  Use View Diagram under the Diagram menu in the Mplus Editor to view the diagram.
  If running Mplus from the Mplus Diagrammer, the diagram opens automatically.

  Diagram output
    c:\users\sn69\desktop\mplus\jan2016\study2_saturatedmodel.dgm

     Beginning Time:  16:14:40
        Ending Time:  16:14:49
       Elapsed Time:  00:00:09


MUTHEN & MUTHEN
3463 Stoner Ave.
Los Angeles, CA  90066

Tel: (310) 391-9971
Fax: (310) 391-8971
Web: www.StatModel.com
Support: Support@StatModel.com

Copyright (c) 1998-2014 Muthen & Muthen
